# Supplementary material for: Quantitative model for inferring dynamic regulation of the tumour suppressor gene p53
Source: BMC Bioinformatics. 2010 Jan 19;11:36. doi: 10.1186/1471-2105-11-36 (PMC2832896; doi:10.1186/1471-2105-11-36)
Supplement: Additional file 1 — A complete list of 1,312 selected gene probes. Here we listed the 1,312 most relevant response probes to ionizing radiation based on the selection of Fisher's linear distriminant. These probes were further assigned to 40 clusters according to their expression profiles across all time points. The detailed information of each probe includes Gene title, GO information, nonlinear model estimation errors, gene regulation state, time delay effect, gene regulation state based on event method or correlation methods. [file 1471-2105-11-36-S1.XLS]

## Sheet: 40 clusters
cluster	gene in cluster	Probe Set ID	Gene Symbol	Gene Title	Pathway	Pathway Hyperlink	go biological process term	go molecular function term	go cellular component term	Function	estimation errot	regulation	time delay	event score	correlation coefficient	p-value
		1
1	1	200731_S_AT	PTP4A1	protein tyrosine phosphatase type IVA, member 1	---	---	protein amino acid dephosphorylation /// cell cycle /// multicellular organismal development /// dephosphorylation	phosphoprotein phosphatase activity /// protein tyrosine phosphatase activity /// protein tyrosine phosphatase activity /// hydrolase activity /// phosphoric monoester hydrolase activity	cytoplasm /// endosome /// endoplasmic reticulum /// membrane	cell cycle,proliferation	2.0412	-1	1.7714	6	0.7896	0.0347
1	2	202255_S_AT	SIPA1L1	signal-induced proliferation-associated 1 like 1	---	---	regulation of small GTPase mediated signal transduction	GTPase activator activity /// protein binding	intracellular	signal transduction,signaling pathway	2.6957	1	0	4	0.7015	0.079
1	3	203573_S_AT	RABGGTA	Rab geranylgeranyltransferase, alpha subunit	---	---	protein modification process /// visual perception /// protein amino acid prenylation	prenyltransferase activity /// Rab-protein geranylgeranyltransferase activity /// Rab-protein geranylgeranyltransferase activity /// protein binding /// zinc ion binding /// protein prenyltransferase activity /// transferase activity /// metal ion binding	---		2.9263	1	0	4	0.6648	0.1033
1	4	209568_S_AT	RGL1	ral guanine nucleotide dissociation stimulator-like 1	---	---	signal transduction /// small GTPase mediated signal transduction /// small GTPase mediated signal transduction /// regulation of small GTPase mediated signal transduction	guanyl-nucleotide exchange factor activity /// protein binding /// Ral guanyl-nucleotide exchange factor activity	intracellular	signal transduction,signaling pathway	4.1663	1	0	4	0.5761	0.1758
1	5	206907_AT	TNFSF9	tumor necrosis factor (ligand) superfamily, member 9	---	---	apoptosis /// immune response /// signal transduction /// cell-cell signaling /// cell proliferation	receptor binding /// cytokine activity /// tumor necrosis factor receptor binding	extracellular space /// integral to plasma membrane /// membrane /// integral to membrane	apoptosis:cell cycle,proliferation:immune response:signal transduction,signaling pathway	1.8037	-1	1.7326	6	0.7964	0.0321
1	6	210439_AT	ICOS	inducible T-cell co-stimulator	---	---	immune response	protein binding	integral to plasma membrane /// external side of plasma membrane /// membrane /// integral to membrane /// integral to membrane	immune response	4.9664	-1	1.1578	2	0.6042	0.1507
1	7	204958_AT	PLK3	polo-like kinase 3 (Drosophila)	---	---	regulation of progression through cell cycle /// protein amino acid phosphorylation /// protein amino acid phosphorylation	nucleotide binding /// protein kinase activity /// protein serine/threonine kinase activity /// protein serine/threonine kinase activity /// protein binding /// ATP binding /// kinase activity /// transferase activity	membrane	cell cycle,proliferation	1.4262	-1	1.5174	4	0.7745	0.0409
1	8	208476_S_AT	FRMD4A	FERM domain containing 4A	---	---	---	binding /// cytoskeletal protein binding	cytoplasm /// cytoskeleton /// extrinsic to membrane	unknown	3.947	-1	1.187	2	0.4611	0.2977
1	9	209626_S_AT	OSBPL3	oxysterol binding protein-like 3	---	---	transport /// lipid transport /// steroid metabolic process	protein binding	---	biosynthesis,metabolism,metabolic process,biosynthetic process:transport,ion channel	3.2098	1	0.0005	4	0.3433	0.451
1	10	202704_AT	TOB1	transducer of ERBB2, 1	Circadian_Exercise	http://www.genmapp.org/HTML_MAPPs/Human/Hs_Contributed_20051123/physiological_process-GenMAPP/Hs_Circadian_Exercise/Hs_Circadian_Exercise.htm	SMAD protein nuclear translocation /// negative regulation of cell proliferation /// negative regulation of BMP signaling pathway /// negative regulation of osteoblast differentiation	transcription corepressor activity /// SH3/SH2 adaptor activity /// protein binding /// protein binding /// SMAD binding	cytoplasm	cell growth,differentiation:cell cycle,proliferation:signal transduction,signaling pathway	4.6541	1	0	4	0.4192	0.3491
1	11	206508_AT	CD70	CD70 molecule	---	---	induction of apoptosis /// immune response /// signal transduction /// cell-cell signaling /// cell proliferation	receptor binding /// cytokine activity /// tumor necrosis factor receptor binding /// protein binding	integral to membrane of membrane fraction /// extracellular space /// plasma membrane /// integral to plasma membrane /// membrane /// integral to membrane	apoptosis:cell cycle,proliferation:immune response:signal transduction,signaling pathway	3.2774	-1	0	6	0.681	0.0921
1	12	219099_AT	C12orf5	chromosome 12 open reading frame 5	---	---	metabolic process	catalytic activity /// isomerase activity	intracellular	biosynthesis,metabolism,metabolic process,biosynthetic process	9.608	1	0.0005	4	0.8153	0.0254
1	13	221640_S_AT	LRDD	leucine-rich repeats and death domain containing	---	---	apoptosis /// signal transduction /// signal transduction	death receptor binding /// protein binding /// protein binding	cytoplasm	apoptosis:signal transduction,signaling pathway	3.6573	1	0	4	0.4923	0.2617
1	14	216252_X_AT	FAS	Fas (TNF receptor superfamily, member 6)	Apoptosis /// Apoptosis_GenMAPP /// Apoptosis_KEGG	http://www.genmapp.org/HTML_MAPPs/Human/Hs_Contributed_20051123/cellular_process-GenMAPP/Hs_Apoptosis/Hs_Apoptosis.htm /// http://www.genmapp.org/HTML_MAPPs/Human/Hs_Contributed_20051123/cellular_process-GenMAPP/Hs_Apoptosis_GenMAPP/Hs_Apoptosis_GenMAPP.htm /// http://www.genmapp.org/HTML_MAPPs/Human/Hs_Contributed_20051123/cellular_process-GenMAPP/Hs_Apoptosis_KEGG/Hs_Apoptosis_KEGG.htm	protein complex assembly /// apoptosis /// apoptosis /// anti-apoptosis /// induction of apoptosis /// immune response /// signal transduction /// signal transduction /// regulation of apoptosis	signal transducer activity /// receptor activity /// receptor activity /// receptor activity /// transmembrane receptor activity /// protein binding /// protein binding /// identical protein binding	soluble fraction /// cytosol /// membrane /// integral to membrane	apoptosis:immune response:signal transduction,signaling pathway	9.8119	-1	0	4	0.8462	0.0164
1	15	209917_S_AT	TP53AP1	TP53 activated protein 1	---	---	response to stress /// response to DNA damage stimulus	signal transducer activity	nucleus		4.2446	1	0	0	0.116	0.8044
1	16	215719_X_AT	FAS	Fas (TNF receptor superfamily, member 6)	Apoptosis /// Apoptosis_GenMAPP /// Apoptosis_KEGG	http://www.genmapp.org/HTML_MAPPs/Human/Hs_Contributed_20051123/cellular_process-GenMAPP/Hs_Apoptosis/Hs_Apoptosis.htm /// http://www.genmapp.org/HTML_MAPPs/Human/Hs_Contributed_20051123/cellular_process-GenMAPP/Hs_Apoptosis_GenMAPP/Hs_Apoptosis_GenMAPP.htm /// http://www.genmapp.org/HTML_MAPPs/Human/Hs_Contributed_20051123/cellular_process-GenMAPP/Hs_Apoptosis_KEGG/Hs_Apoptosis_KEGG.htm	protein complex assembly /// apoptosis /// apoptosis /// anti-apoptosis /// induction of apoptosis /// immune response /// signal transduction /// signal transduction /// regulation of apoptosis	signal transducer activity /// receptor activity /// receptor activity /// receptor activity /// transmembrane receptor activity /// protein binding /// protein binding /// identical protein binding	soluble fraction /// cytosol /// membrane /// integral to membrane	apoptosis:immune response:signal transduction,signaling pathway	8.3286	1	0.9625	4	0.8662	0.0117
1	17	218627_AT	DRAM	damage-regulated autophagy modulator	---	---	autophagy /// apoptosis	---	lysosome /// membrane /// integral to membrane	apoptosis	7.1767	1	0	6	0.8119	0.0266
1	18	205531_S_AT	GLS2	glutaminase 2 (liver, mitochondrial)	---	---	amino acid metabolic process /// glutamine metabolic process	glutaminase activity /// glutaminase activity /// protein binding /// hydrolase activity	mitochondrion /// mitochondrion	biosynthesis,metabolism,metabolic process,biosynthetic process	9.0114	1	0	4	0.4996	0.2536
		2
2	1	210126_AT	PSG9	pregnancy specific beta-1-glycoprotein 9	---	---	defense response /// female pregnancy /// female pregnancy	---	extracellular region /// extracellular region /// membrane fraction		1.9079	1	0.2489	2	0.0825	0.8604
2	2	206892_AT	AMHR2	anti-Mullerian hormone receptor, type II	---	---	Mullerian duct regression /// protein amino acid phosphorylation /// signal transduction /// sex determination /// sex differentiation /// sex differentiation	nucleotide binding /// magnesium ion binding /// protein kinase activity /// protein serine/threonine kinase activity /// receptor activity /// receptor activity /// transmembrane receptor protein serine/threonine kinase signaling protein activity /// ATP binding /// kinase activity /// transferase activity /// manganese ion binding /// hormone binding /// metal ion binding	membrane /// integral to membrane	cell growth,differentiation:signal transduction,signaling pathway	2.738	1	0	2	0.3873	0.3907
2	3	211497_X_AT	NKX3-1	NK3 homeobox 1	---	---	transcription /// regulation of transcription, DNA-dependent /// regulation of transcription, DNA-dependent /// multicellular organismal development /// regulation of transcription	DNA binding /// transcription factor activity /// transcription factor activity /// sequence-specific DNA binding	nucleus /// nucleus	dna repair,transcription	3.7467	1	0	2	0.4343	0.3303
2	4	216661_X_AT	CYP2C9	Cytochrome P450, family 2, subfamily C, polypeptide 9	---	---	electron transport /// electron transport	monooxygenase activity /// monooxygenase activity /// iron ion binding /// oxidoreductase activity /// oxidoreductase activity, acting on paired donors, with incorporation or reduction of molecular oxygen, reduced flavin or flavoprotein as one donor, and incorporation of one atom of oxygen /// (S)-limonene 6-monooxygenase activity /// (S)-limonene 7-monooxygenase activity /// heme binding /// met…	endoplasmic reticulum /// endoplasmic reticulum /// microsome /// microsome /// membrane	transport,ion channel	4.2704	1	0	2	0.3295	0.4704
2	5	215845_X_AT	---	CDNA: FLJ22840 fis, clone KAIA4709	---	---	---	---	---	unknown	2.9066	1	0	0	0.2455	0.5956
2	6	201508_AT	IGFBP4	insulin-like growth factor binding protein 4	Smooth_muscle_contraction	http://www.genmapp.org/HTML_MAPPs/Human/Hs_Contributed_20051123/physiological_process-GenMAPP/Hs_Smooth_muscle_contraction/Hs_Smooth_muscle_contraction.htm	skeletal development /// regulation of cell growth /// DNA metabolic process /// signal transduction /// cell proliferation	insulin-like growth factor binding /// growth factor binding	extracellular region	cell growth,differentiation:biosynthesis,metabolism,metabolic process,biosynthetic process:cell cycle,proliferation:signal transduction,signaling pathway	3.3229	1	0.172	2	0.1975	0.6713
2	7	207432_AT	BEST2	bestrophin 2	---	---	transport /// ion transport	ion channel activity /// chloride channel activity /// calcium ion binding /// chloride ion binding	membrane /// integral to membrane	transport,ion channel	3.9455	1	0.0004	2	0.441	0.3219
2	8	219463_AT	C20orf103	chromosome 20 open reading frame 103	---	---	---	---	membrane /// integral to membrane	unknown	2.8735	1	0	2	0.2551	0.5808
2	9	208014_X_AT	RP5-886K2.1	neuronal thread protein AD7c-NTP	---	---	apoptosis /// central nervous system development	---	extracellular space /// integral to membrane	apoptosis	3.1027	1	0	2	0.3514	0.4396
2	10	207718_X_AT	CYP2A13 /// CYP2A6 /// CYP2A7 /// CYP2A7P1	cytochrome P450, family 2, subfamily A, polypeptide 6 /// cytochrome P450, family 2, subfamily A, polypeptide 7 /// cytochrome P450, family 2, subfamily A, polypeptide 7 pseudogene 1 /// cytochrome P450, family 2, subfamily A, polypeptide 13	---	---	electron transport	monooxygenase activity /// monooxygenase activity /// iron ion binding /// coumarin 7-hydroxylase activity /// oxidoreductase activity /// oxidoreductase activity, acting on paired donors, with incorporation or reduction of molecular oxygen, reduced flavin or flavoprotein as one donor, and incorporation of one atom of oxygen /// oxygen binding /// oxygen binding /// heme binding /// metal ion bin…	endoplasmic reticulum /// microsome /// microsome /// membrane	transport,ion channel	3.4979	1	0	2	0.3294	0.4706
2	11	202827_S_AT	MMP14	matrix metallopeptidase 14 (membrane-inserted)	Matrix_Metalloproteinases	http://www.genmapp.org/HTML_MAPPs/Human/Hs_Contributed_20051123/molecular_function_GenMAPP/Hs_Matrix_Metalloproteinases/Hs_Matrix_Metalloproteinases.htm	peptidoglycan metabolic process /// proteolysis /// proteolysis	metalloendopeptidase activity /// metalloendopeptidase activity /// calcium ion binding /// protein binding /// peptidase activity /// metallopeptidase activity /// zinc ion binding /// zinc ion binding /// hydrolase activity /// metal ion binding	proteinaceous extracellular matrix /// integral to plasma membrane /// membrane /// integral to membrane	biosynthesis,metabolism,metabolic process,biosynthetic process:proteolysis	2.6722	1	0	0	0.4555	0.3043
2	12	209561_AT	THBS3	thrombospondin 3	Inflammatory_Response_Pathway	http://www.genmapp.org/HTML_MAPPs/Human/Hs_Contributed_20051123/physiological_process-GenMAPP/Hs_Inflammatory_Response_Pathway/Hs_Inflammatory_Response_Pathway.htm	cell motility /// cell adhesion /// cell-matrix adhesion	structural molecule activity /// calcium ion binding /// calcium ion binding /// protein binding /// heparin binding	extracellular region /// proteinaceous extracellular matrix	cell adhesion	2.8414	1	0.0007	2	0.406	0.3661
2	13	216207_X_AT	IGKV1D-13	immunoglobulin kappa variable 1D-13	---	---	---	---	---	unknown	3.3468	1	0	2	0.3723	0.4109
2	14	210586_X_AT	RHD	Rh blood group, D antigen	---	---	---	---	integral to plasma membrane /// membrane /// integral to membrane /// integral to membrane /// integral to membrane	unknown	2.8076	1	0	2	0.1355	0.772
2	15	211235_S_AT	ESR1	estrogen receptor 1	Nuclear_Receptors /// Nuclear_Receptors	http://www.genmapp.org/HTML_MAPPs/Human/Hs_Contributed_20051123/molecular_function_GenMAPP/Hs_Nuclear_Receptors/Hs_Nuclear_Receptors.htm /// http://www.genmapp.org/HTML_MAPPs/Human/Hs_Contributed_20051123/molecular_function_GenMAPP/Hs_Nuclear_Receptors/Hs_Nuclear_Receptors.htm	transcription /// transcription, DNA-dependent /// regulation of transcription, DNA-dependent /// regulation of transcription, DNA-dependent /// signal transduction /// estrogen receptor signaling pathway	DNA binding /// transcription factor activity /// steroid hormone receptor activity /// steroid hormone receptor activity /// steroid hormone receptor activity /// receptor activity /// ligand-dependent nuclear receptor activity /// steroid binding /// protein binding /// zinc ion binding /// lipid binding /// nitric-oxide synthase regulator activity /// estrogen receptor activity /// sequence-sp…	nucleus /// nucleus /// membrane /// chromatin remodeling complex	dna repair,transcription:signal transduction,signaling pathway	2.2253	1	0	0	0.3682	0.4164
2	16	221324_AT	TAS2R1	taste receptor, type 2, member 1	---	---	signal transduction /// G-protein coupled receptor protein signaling pathway /// G-protein coupled receptor protein signaling pathway /// chemosensory behavior /// response to stimulus /// sensory perception of taste	signal transducer activity /// receptor activity /// G-protein coupled receptor activity /// taste receptor activity	membrane /// integral to membrane /// integral to membrane	signal transduction,signaling pathway	3.1551	1	0.0009	2	0.2076	0.6551
2	17	215267_S_AT	SLC8A2	solute carrier family 8 (sodium-calcium exchanger), member 2	---	---	transport /// ion transport /// sodium ion transport /// calcium ion transport /// cell communication	calcium:sodium antiporter activity /// calcium ion binding /// calmodulin binding /// antiporter activity /// sodium ion binding	membrane /// integral to membrane	transport,ion channel	3.8698	1	0	2	0.2777	0.5465
2	18	219741_X_AT	ZNF552	zinc finger protein 552	---	---	transcription /// regulation of transcription, DNA-dependent	nucleic acid binding /// DNA binding /// zinc ion binding /// metal ion binding	intracellular	dna repair,transcription	3.8022	1	0.001	0	0.3641	0.422
2	19	216965_X_AT	SPG20	spastic paraplegia 20 (Troyer syndrome)	---	---	---	---	---	unknown	3.5508	1	0	2	0.2176	0.6393
2	20	212283_AT	AGRN	agrin	---	---	signal transduction /// acetylcholine receptor signaling, muscarinic pathway /// synaptic transmission /// receptor clustering /// receptor clustering /// clustering of voltage-gated sodium channels /// synapse organization and biogenesis	structural constituent of cytoskeleton /// protein binding /// laminin binding	proteinaceous extracellular matrix /// basal lamina /// basal lamina	signal transduction,signaling pathway	3.3304	1	0.3139	2	0.3485	0.4437
2	21	215590_X_AT	---	CDNA: FLJ21966 fis, clone HEP05644	---	---	---	---	---	unknown	4.034	1	0.0006	2	0.5181	0.2335
2	22	208591_S_AT	PDE3B	phosphodiesterase 3B, cGMP-inhibited	---	---	signal transduction /// endocrine pancreas development /// glucose homeostasis /// regulation of insulin secretion	catalytic activity /// 3',5'-cyclic-nucleotide phosphodiesterase activity /// cGMP-inhibited cyclic-nucleotide phosphodiesterase activity /// hydrolase activity	membrane /// integral to membrane	signal transduction,signaling pathway	2.3207	1	0.5337	0	-0.2256	0.6267
2	23	216738_AT	---	CDNA: FLJ20900 fis, clone ADKA03593	---	---	---	---	---	unknown	3.0016	1	0	2	0.3523	0.4383
2	24	208262_X_AT	MEFV	Mediterranean fever	---	---	inflammatory response /// inflammatory response	actin binding /// actin binding /// protein binding /// zinc ion binding /// zinc ion binding /// metal ion binding	intracellular /// nucleus /// cytoplasm /// cytoskeleton /// microtubule /// microtubule associated complex		3.6064	1	0	4	0.4317	0.3334
2	25	207644_AT	FOXH1	forkhead box H1	TGF_Beta_Signaling_Pathway	http://www.genmapp.org/HTML_MAPPs/Human/Hs_Contributed_20051123/cellular_process-GenMAPP/Hs_TGF_Beta_Signaling_Pathway/Hs_TGF_Beta_Signaling_Pathway.htm	transcription /// regulation of transcription, DNA-dependent /// transforming growth factor beta receptor signaling pathway /// positive regulation of transcription from RNA polymerase II promoter	DNA binding /// transcription factor activity /// transcription activator activity /// protein domain specific binding /// sequence-specific DNA binding /// sequence-specific DNA binding /// SMAD binding	nucleus /// nucleus /// activin responsive factor complex	dna repair,transcription:signal transduction,signaling pathway	3.1754	1	0.6615	-2	0.1014	0.8288
2	26	208332_AT	PRY	PTPN13-like, Y-linked	---	---	---	---	---	unknown	2.2563	1	0	2	0.3293	0.4707
2	27	205932_S_AT	MSX1	msh homeobox 1	---	---	negative regulation of transcription from RNA polymerase II promoter /// skeletal development /// transcription /// regulation of transcription, DNA-dependent /// multicellular organismal development /// muscle development /// organ morphogenesis /// embryonic limb morphogenesis /// forebrain development /// midbrain development /// regulation of transcription /// negative regulation of transcrip…	DNA binding /// transcription factor activity /// protein binding /// transcription repressor activity /// sequence-specific DNA binding	nucleus	dna repair,transcription	0.4731	1	0	0	-0.064	0.8916
2	28	217051_S_AT	SS18	synovial sarcoma translocation, chromosome 18	---	---	---	nutrient reservoir activity	nucleus	unknown	2.4477	1	0.2469	2	0.1755	0.7066
2	29	214646_AT	HIST1H3J	Histone cluster 1, H3j	---	---	---	---	---	unknown	0.8272	1	0.255	0	-0.1378	0.7683
2	30	215826_X_AT	BC37295_3	hypothetical BC37295_3	---	---	---	nucleic acid binding /// zinc ion binding /// metal ion binding	intracellular /// nucleus	unknown	3.3754	1	0	2	0.399	0.3752
2	31	207537_AT	PFKFB1	6-phosphofructo-2-kinase/fructose-2,6-biphosphatase 1	---	---	fructose 2,6-bisphosphate metabolic process /// fructose 2,6-bisphosphate metabolic process /// gluconeogenesis /// glycolysis /// metabolic process	nucleotide binding /// catalytic activity /// 6-phosphofructo-2-kinase activity /// 6-phosphofructo-2-kinase activity /// fructose-2,6-bisphosphate 2-phosphatase activity /// fructose-2,6-bisphosphate 2-phosphatase activity /// protein binding /// ATP binding /// kinase activity /// transferase activity /// hydrolase activity /// identical protein binding	6-phosphofructo-2-kinase/fructose-2,6-biphosphatase 1 complex	biosynthesis,metabolism,metabolic process,biosynthetic process	3.8235	1	0.0005	2	0.4992	0.2541
2	32	215019_X_AT	ZNF528	zinc finger protein 528	---	---	transcription /// regulation of transcription, DNA-dependent	nucleic acid binding /// DNA binding /// zinc ion binding /// metal ion binding	intracellular /// nucleus	dna repair,transcription	3.1068	-1	1.4001	2	0.6486	0.1151
2	33	205902_AT	KCNN3	potassium intermediate/small conductance calcium-activated channel, subfamily N, member 3	---	---	transport /// ion transport /// potassium ion transport /// potassium ion transport /// synaptic transmission /// nervous system development	ion channel activity /// calmodulin binding /// calcium-activated potassium channel activity /// calcium-activated potassium channel activity /// small conductance calcium-activated potassium channel activity	membrane fraction /// voltage-gated potassium channel complex /// membrane /// integral to membrane	transport,ion channel	4.3876	1	0.0005	2	0.3649	0.4209
2	34	214236_AT	CDC27	Cell division cycle 27 homolog (S. cerevisiae)	---	---	mitotic metaphase/anaphase transition /// mitotic metaphase/anaphase transition /// cell proliferation	binding /// protein binding	anaphase-promoting complex /// cytoplasm /// centrosome /// centrosome /// spindle /// spindle microtubule	cell cycle,proliferation	1.4904	1	0.912	0	-0.2077	0.655
2	35	217001_X_AT	HLA-DOA	major histocompatibility complex, class II, DO alpha	---	---	antigen processing and presentation of peptide or polysaccharide antigen via MHC class II /// immune response /// antigen processing and presentation	MHC class II receptor activity	plasma membrane /// membrane /// integral to membrane /// MHC class II protein complex	immune response	3.8545	1	0.0008	2	0.4543	0.3058
2	36	209594_X_AT	PSG9	pregnancy specific beta-1-glycoprotein 9	---	---	defense response /// female pregnancy /// female pregnancy	---	extracellular region /// extracellular region /// membrane fraction		3.8325	1	0.0002	2	0.3165	0.4892
2	37	202694_AT	STK17A	serine/threonine kinase 17a	---	---	protein amino acid phosphorylation /// protein amino acid phosphorylation /// apoptosis /// induction of apoptosis /// protein kinase cascade	nucleotide binding /// protein kinase activity /// protein serine/threonine kinase activity /// protein serine/threonine kinase activity /// ATP binding /// ATP binding /// kinase activity /// transferase activity	nucleus	apoptosis	2.3371	-1	1.3247	2	0.6554	0.11
2	38	205267_AT	POU2AF1	POU class 2 associating factor 1	---	---	transcription /// regulation of transcription, DNA-dependent /// transcription from RNA polymerase II promoter /// humoral immune response	DNA binding /// transcription cofactor activity /// transcription coactivator activity /// protein binding	---	dna repair,transcription:immune response	2.5892	1	1.8755	-2	-0.4552	0.3047
2	39	207554_X_AT	TBXA2R	thromboxane A2 receptor	GPCRDB_Class_A_Rhodopsin-like /// Small_ligand_GPCRs	http://www.genmapp.org/HTML_MAPPs/Human/Hs_Contributed_20051123/molecular_function_GenMAPP/Hs_GPCRDB_Class_A_Rhodopsin-like/Hs_GPCRDB_Class_A_Rhodopsin-like.htm /// http://www.genmapp.org/HTML_MAPPs/Human/Hs_Contributed_20051123/molecular_function_GenMAPP/Hs_Small_ligand_GPCRs/Hs_Small_ligand_GPCRs.htm	muscle contraction /// signal transduction /// G-protein coupled receptor protein signaling pathway /// G-protein coupled receptor protein signaling pathway /// respiratory gaseous exchange	rhodopsin-like receptor activity /// signal transducer activity /// receptor activity /// G-protein coupled receptor activity /// thromboxane receptor activity /// thromboxane A2 receptor activity	plasma membrane /// integral to plasma membrane /// membrane /// integral to membrane	signal transduction,signaling pathway	4.7956	1	0	2	0.5055	0.2471
2	40	221731_X_AT	VCAN	versican	---	---	cell adhesion /// cell adhesion /// multicellular organismal development /// cell recognition	calcium ion binding /// sugar binding /// glycosaminoglycan binding /// hyaluronic acid binding /// hyaluronic acid binding	proteinaceous extracellular matrix /// proteinaceous extracellular matrix /// membrane /// integral to membrane	cell adhesion	4.0309	1	0	2	0.2902	0.5278
2	41	204620_S_AT	VCAN	versican	---	---	cell adhesion /// cell adhesion /// multicellular organismal development /// cell recognition	calcium ion binding /// sugar binding /// glycosaminoglycan binding /// hyaluronic acid binding /// hyaluronic acid binding	proteinaceous extracellular matrix /// proteinaceous extracellular matrix /// membrane /// integral to membrane	cell adhesion	3.4235	1	0.0001	2	0.3856	0.3929
2	42	212488_AT	COL5A1	collagen, type V, alpha 1	---	---	phosphate transport /// cell adhesion	structural molecule activity /// extracellular matrix structural constituent /// heparin binding	proteinaceous extracellular matrix /// collagen /// collagen type V /// cytoplasm	cell adhesion:transport,ion channel	1.1566	1	0.8012	0	-0.1657	0.7226
		3
3	1	213793_S_AT	HOMER1	homer homolog 1 (Drosophila)	---	---	metabotropic glutamate receptor, phospholipase C activating pathway /// synaptic transmission	protein binding	cytoplasm /// integral to plasma membrane /// membrane /// cell junction /// synapse		7.9798	-1	0	2	-0.5182	0.2334
3	2	212893_AT	ZZZ3	zinc finger, ZZ-type containing 3	---	---	transcription /// regulation of transcription, DNA-dependent	DNA binding /// zinc ion binding /// metal ion binding	nucleus		5.5959	1	0	2	-0.2504	0.5881
3	3	203247_S_AT	ZNF24	zinc finger protein 24	---	---	transcription /// regulation of transcription, DNA-dependent /// negative regulation of transcription	nucleic acid binding /// DNA binding /// DNA binding /// transcription factor activity /// protein binding /// zinc ion binding /// zinc ion binding /// transcription repressor activity /// metal ion binding	intracellular /// nucleus /// nucleus		7.5052	1	0	2	-0.5766	0.1754
3	4	217985_S_AT	BAZ1A	bromodomain adjacent to zinc finger domain, 1A	---	---	transcription /// regulation of transcription, DNA-dependent	protein binding /// zinc ion binding /// metal ion binding	---		3.6862	-1	0	0	-0.3025	0.5097
3	5	213668_S_AT	SOX4	SRY (sex determining region Y)-box 4	---	---	transcription /// regulation of transcription, DNA-dependent /// exocrine pancreas development	DNA binding /// transcription factor activity	nucleus		8.0824	1	0	2	-0.3984	0.376
3	6	212888_AT	DICER1	Dicer1, Dcr-1 homolog (Drosophila)	mRNA_processing_Reactome /// mRNA_processing_Reactome	http://www.genmapp.org/HTML_MAPPs/Human/Hs_Contributed_20051123/cellular_process-GenMAPP/Hs_mRNA_processing_Reactome/Hs_mRNA_processing_Reactome.htm /// http://www.genmapp.org/HTML_MAPPs/Human/Hs_Contributed_20051123/cellular_process-GenMAPP/Hs_mRNA_processing_Reactome/Hs_mRNA_processing_Reactome.htm	RNA processing /// stem cell maintenance /// lung development /// embryonic limb morphogenesis /// RNA interference, production of siRNA /// RNA interference, targeting of mRNA for destruction /// embryonic hindlimb morphogenesis /// miRNA-mediated gene silencing, production of miRNAs /// branching morphogenesis of a tube	nucleotide binding /// nucleic acid binding /// RNA binding /// double-stranded RNA binding /// double-stranded RNA binding /// helicase activity /// nuclease activity /// endonuclease activity /// ribonuclease III activity /// ribonuclease III activity /// protein binding /// ATP binding /// ATP-dependent helicase activity /// hydrolase activity	intracellular /// intracellular		7.6201	1	1.872	2	-0.1963	0.6731
3	7	214670_AT	ZKSCAN1	zinc finger with KRAB and SCAN domains 1	---	---	transcription /// regulation of transcription, DNA-dependent /// regulation of transcription, DNA-dependent	nucleic acid binding /// DNA binding /// transcription factor activity /// transcription factor activity /// zinc ion binding /// metal ion binding	intracellular /// nucleus /// nucleus		9.087	1	0	2	-0.1487	0.7503
3	8	212150_AT	KIAA0143	KIAA0143 protein	---	---	---	---	intracellular /// plasma membrane /// membrane		4.6833	1	0	2	-0.362	0.4249
3	9	202900_S_AT	NUP88	nucleoporin 88kDa	---	---	protein targeting /// transport /// protein transport /// mRNA transport	transporter activity	nuclear pore /// nuclear pore		6.5105	1	0	2	-0.1128	0.8097
3	10	201151_S_AT	MBNL1	muscleblind-like (Drosophila)	---	---	in utero embryonic development /// nervous system development /// muscle development /// embryonic limb morphogenesis /// myoblast differentiation	nucleic acid binding /// RNA binding /// double-stranded RNA binding /// zinc ion binding /// metal ion binding	nucleus /// cytoplasm		7.6562	-1	0	0	-0.7865	0.0359
3	11	218331_S_AT	C10orf18	chromosome 10 open reading frame 18	---	---	---	---	---		7.4826	1	0	2	-0.4123	0.358
3	12	208810_AT	DNAJB6 /// LOC387820	DnaJ (Hsp40) homolog, subfamily B, member 6 /// similar to DnaJ (Hsp40) homolog, subfamily B, member 6 isoform a	---	---	protein folding /// protein folding /// response to unfolded protein /// negative regulation of caspase activity /// intermediate filament organization	ATPase activator activity /// protein binding /// heat shock protein binding /// heat shock protein binding /// chaperone binding	nucleus /// cytoplasm /// perinuclear region of cytoplasm		8.7154	1	1.3498	2	-0.5217	0.2298
3	13	212536_AT	ATP11B	ATPase, Class VI, type 11B	---	---	transport /// ion transport /// metabolic process /// phospholipid transport /// aminophospholipid transport	nucleotide binding /// magnesium ion binding /// catalytic activity /// phospholipid-translocating ATPase activity /// phospholipid-translocating ATPase activity /// binding /// ATP binding /// ion transmembrane transporter activity /// ATPase activity, coupled to transmembrane movement of ions, phosphorylative mechanism /// hydrolase activity /// metal ion binding	nuclear inner membrane /// membrane /// integral to membrane		6.7858	1	1.2924	2	-0.4777	0.2783
3	14	209187_AT	DR1	down-regulator of transcription 1, TBP-binding (negative cofactor 2)	---	---	negative regulation of transcription from RNA polymerase II promoter /// transcription /// regulation of transcription, DNA-dependent	DNA binding /// DNA binding /// transcription corepressor activity /// transcription factor binding /// sequence-specific DNA binding	intracellular /// nucleus		9.6828	1	1.3104	2	-0.6429	0.1193
3	15	210719_S_AT	HMG20B	high-mobility group 20B	---	---	establishment and/or maintenance of chromatin architecture /// transcription /// regulation of transcription, DNA-dependent /// regulation of transcription, DNA-dependent /// tRNA aminoacylation for protein translation /// cell cycle /// chromatin modification	nucleotide binding /// DNA binding /// DNA binding /// transcription factor activity /// aminoacyl-tRNA ligase activity /// ATP binding	chromatin /// nucleus /// nucleus /// cytoplasm		4.4884	1	0	2	-0.2478	0.5921
3	16	209027_S_AT	ABI1	abl-interactor 1	---	---	transmembrane receptor protein tyrosine kinase signaling pathway /// negative regulation of cell proliferation	protein binding /// cytoskeletal protein binding	soluble fraction /// cytoplasm /// endoplasmic reticulum /// cytosol /// cytoskeleton /// synaptosome /// cell junction /// cell projection /// synapse		8.1317	1	1.9016	0	-0.5852	0.1675
3	17	212751_AT	UBE2N	ubiquitin-conjugating enzyme E2N (UBC13 homolog, yeast)	---	---	double-strand break repair via homologous recombination /// DNA double-strand break processing /// DNA repair /// regulation of DNA repair /// postreplication repair /// protein modification process /// protein modification process /// proteolysis /// ubiquitin cycle /// ubiquitin cycle /// response to DNA damage stimulus /// protein ubiquitination /// protein ubiquitination /// histone ubiquitin…	ubiquitin-protein ligase activity /// protein binding /// ligase activity /// small conjugating protein ligase activity /// ubiquitin binding	nucleus /// cytoplasm /// UBC13-MMS2 complex		12.7109	1	0	2	-0.3513	0.4398
3	18	210567_S_AT	SKP2	S-phase kinase-associated protein 2 (p45)	Cell_cycle_KEGG	http://www.genmapp.org/HTML_MAPPs/Human/Hs_Contributed_20051123/cellular_process-GenMAPP/Hs_Cell_cycle_KEGG/Hs_Cell_cycle_KEGG.htm	regulation of progression through cell cycle /// G1/S transition of mitotic cell cycle /// ubiquitin cycle /// cell proliferation	protein binding /// protein binding	---		6.5205	1	0	2	0.1347	0.7735
3	19	213145_AT	FBXL14	F-box and leucine-rich repeat protein 14	---	---	ubiquitin cycle	protein binding	---		9.0262	1	0	0	-0.5784	0.1737
3	20	209155_S_AT	NT5C2	5'-nucleotidase, cytosolic II	---	---	---	catalytic activity /// 5'-nucleotidase activity /// 5'-nucleotidase activity /// hydrolase activity	cytoplasm /// cytosol		7.8085	1	0	3	-0.6988	0.0807
3	21	210793_S_AT	NUP98	nucleoporin 98kDa	---	---	protein import into nucleus, docking /// protein import into nucleus, docking /// DNA replication /// protein targeting /// transport /// nucleocytoplasmic transport /// nuclear pore organization and biogenesis /// protein transport /// mRNA transport	transporter activity /// protein binding /// protein binding /// zinc ion binding /// structural constituent of nuclear pore /// metal ion binding	nuclear pore /// nuclear pore /// nuclear pore /// nucleoplasm		5.5596	1	0	2	-0.5317	0.2193
3	22	201133_S_AT	PJA2	praja 2, RING-H2 motif containing	---	---	ubiquitin cycle	protein binding /// zinc ion binding /// ligase activity /// metal ion binding	cytoplasm /// endoplasmic reticulum /// membrane /// cell junction /// synapse		7.2166	1	0	0	-0.4362	0.3279
3	23	211063_S_AT	NCK1	NCK adaptor protein 1	---	---	actin filament organization /// signal complex assembly /// intracellular signaling cascade /// cell migration /// lamellipodium biogenesis /// positive regulation of actin filament polymerization /// positive regulation of T cell proliferation /// T cell activation	receptor binding /// protein binding /// protein binding /// cytoskeletal adaptor activity /// receptor signaling complex scaffold activity	cytoplasm /// cytoplasm /// cytoplasm /// vesicle membrane		10.9584	1	0	2	-0.6118	0.1443
3	24	209142_S_AT	UBE2G1	ubiquitin-conjugating enzyme E2G 1 (UBC7 homolog, yeast)	---	---	protein modification process /// ubiquitin-dependent protein catabolic process /// ubiquitin cycle	ubiquitin-protein ligase activity /// ligase activity /// small conjugating protein ligase activity	---		7.6071	1	0	2	-0.4793	0.2765
3	25	222163_S_AT	SPATA5L1	spermatogenesis associated 5-like 1	---	---	cell division	nucleotide binding /// ATP binding /// nucleoside-triphosphatase activity	---		6.8505	1	0	0	-0.2632	0.5684
3	26	213026_AT	ATG12	ATG12 autophagy related 12 homolog (S. cerevisiae)	---	---	autophagic vacuole formation /// protein modification process /// ubiquitin cycle /// autophagy /// autophagy /// apoptosis	protein binding	cytoplasm /// cytoplasm		11.0852	1	0	2	-0.6261	0.1325
3	27	208859_S_AT	ATRX /// LOC728849	alpha thalassemia/mental retardation syndrome X-linked (RAD54 homolog, S. cerevisiae) /// similar to transcriptional regulator ATRX isoform 1	---	---	DNA repair /// DNA repair /// DNA methylation /// DNA recombination /// regulation of transcription, DNA-dependent /// response to DNA damage stimulus /// chromosome organization and biogenesis (sensu Eukaryota) /// sensory perception of sound	nucleotide binding /// nucleic acid binding /// DNA binding /// DNA helicase activity /// transcription factor activity /// helicase activity /// helicase activity /// protein binding /// ATP binding /// zinc ion binding /// hydrolase activity /// metal ion binding	nucleus /// nuclear heterochromatin		8.7988	1	0	1	-0.5882	0.1648
3	28	201862_S_AT	LRRFIP1	leucine rich repeat (in FLII) interacting protein 1	---	---	transcription /// regulation of transcription, DNA-dependent /// regulation of transcription from RNA polymerase II promoter /// negative regulation of transcription	nucleotide binding /// nucleic acid binding /// DNA binding /// RNA polymerase II transcription factor activity /// RNA binding /// double-stranded RNA binding /// transcription repressor activity	nucleus /// nucleus /// cytoplasm /// cytoplasm /// cytoskeleton		9.9725	-1	0.097	2	-0.7358	0.0594
3	29	212368_AT	ZNF292	zinc finger protein 292	---	---	transcription /// regulation of transcription, DNA-dependent	nucleic acid binding /// DNA binding /// zinc ion binding /// metal ion binding	intracellular		9.322	1	0	3	-0.322	0.4812
3	30	212585_AT	OSBPL8	oxysterol binding protein-like 8	---	---	transport /// lipid transport /// steroid metabolic process	---	---		8.2103	-1	1.5388	2	-0.3797	0.4008
3	31	203680_AT	PRKAR2B	protein kinase, cAMP-dependent, regulatory, type II, beta	Calcium_regulation_in_cardiac_cells /// G_Protein_Signaling /// Smooth_muscle_contraction	http://www.genmapp.org/HTML_MAPPs/Human/Hs_Contributed_20051123/physiological_process-GenMAPP/Hs_Calcium_regulation_in_cardiac_cells/Hs_Calcium_regulation_in_cardiac_cells.htm /// http://www.genmapp.org/HTML_MAPPs/Human/Hs_Contributed_20051123/cellular_process-GenMAPP/Hs_G_Protein_Signaling/Hs_G_Protein_Signaling.htm /// http://www.genmapp.org/HTML_MAPPs/Human/Hs_Contributed_20051123/physiologica…	protein amino acid phosphorylation /// fatty acid metabolic process /// signal transduction /// intracellular signaling cascade /// learning	nucleotide binding /// cAMP-dependent protein kinase regulator activity /// cAMP-dependent protein kinase regulator activity /// kinase activity /// cAMP binding	cAMP-dependent protein kinase complex		8.4907	1	1.8767	3	-0.8271	0.0217
3	32	213656_S_AT	KLC1	kinesin light chain 1	---	---	---	motor activity /// motor activity /// microtubule motor activity /// binding /// protein binding /// protein binding	cytosol /// kinesin complex /// kinesin complex /// kinesin complex /// microtubule		7.0173	-1	1.2643	2	-0.0105	0.9821
3	33	218919_AT	ZFAND1	zinc finger, AN1-type domain 1	---	---	---	zinc ion binding /// metal ion binding	---		10.6638	-1	0.5083	3	-0.5144	0.2375
3	34	208783_S_AT	CD46	CD46 molecule, complement regulatory protein	---	---	immune response /// complement activation /// complement activation, classical pathway /// single fertilization /// innate immune response	receptor activity	plasma membrane /// integral to plasma membrane /// membrane /// integral to membrane		6.6212	-1	0	2	-0.2762	0.5487
3	35	212248_AT	MTDH	CDNA FLJ41088 fis, clone ASTRO2002459 /// Metadherin	---	---	---	---	endoplasmic reticulum /// tight junction /// membrane /// integral to membrane /// cell junction		9.2508	1	0	2	-0.248	0.5918
3	36	203102_S_AT	MGAT2	mannosyl (alpha-1,6-)-glycoprotein beta-1,2-N-acetylglucosaminyltransferase	---	---	protein amino acid N-linked glycosylation /// oligosaccharide metabolic process /// oligosaccharide biosynthetic process /// protein amino acid N-linked glycosylation via asparagine	alpha-1,6-mannosylglycoprotein 2-beta-N-acetylglucosaminyltransferase activity /// alpha-1,6-mannosylglycoprotein 2-beta-N-acetylglucosaminyltransferase activity /// transferase activity /// transferase activity, transferring glycosyl groups	membrane fraction /// Golgi apparatus /// Golgi stack /// membrane /// integral to membrane		9.093	1	1.2882	0	-0.6925	0.0846
3	37	201877_S_AT	PPP2R5C	protein phosphatase 2, regulatory subunit B', gamma isoform	Glycogen_Metabolism /// Wnt_signaling	http://www.genmapp.org/HTML_MAPPs/Human/Hs_Contributed_20051123/metabolic_process-GenMAPP/Hs_Glycogen_Metabolism/Hs_Glycogen_Metabolism.htm /// http://www.genmapp.org/HTML_MAPPs/Human/Hs_Contributed_20051123/cellular_process-GenMAPP/Hs_Wnt_signaling/Hs_Wnt_signaling.htm	signal transduction /// signal transduction /// protein processing	protein binding /// peptidase activity /// protein phosphatase type 2A regulator activity /// protein phosphatase type 2A regulator activity	protein phosphatase type 2A complex /// protein phosphatase type 2A complex /// nucleus /// integral to membrane		13.3736	1	0.4439	1	-0.6949	0.0831
3	38	208943_S_AT	TLOC1	translocation protein 1	---	---	protein targeting /// cotranslational protein targeting to membrane /// transport /// protein transport	receptor activity /// protein transporter activity	endoplasmic reticulum /// endoplasmic reticulum /// membrane /// integral to membrane /// integral to membrane		7.597	1	0.352	-1	-0.4844	0.2706
3	39	201123_S_AT	EIF5A	eukaryotic translation initiation factor 5A	Translation_Factors	http://www.genmapp.org/HTML_MAPPs/Human/Hs_Contributed_20051123/cellular_process-GenMAPP/Hs_Translation_Factors/Hs_Translation_Factors.htm	translation /// translational initiation /// regulation of translational initiation /// viral genome replication	translation initiation factor activity /// translation factor activity, nucleic acid binding	cytoplasm		14.0396	1	0.0137	2	-0.0675	0.8857
3	40	201916_S_AT	SEC63	SEC63 homolog (S. cerevisiae)	---	---	protein folding /// protein targeting to membrane /// transport /// protein transport	receptor activity /// heat shock protein binding /// unfolded protein binding	endoplasmic reticulum /// endoplasmic reticulum /// microsome /// membrane /// integral to membrane		11.7406	1	0.9018	2	-0.4306	0.3348
3	41	208924_AT	RNF11	ring finger protein 11	---	---	ubiquitin-dependent protein catabolic process /// protein ubiquitination during ubiquitin-dependent protein catabolic process	DNA binding /// protein binding /// protein binding /// protein binding /// zinc ion binding /// zinc ion binding /// metal ion binding	ubiquitin ligase complex /// ubiquitin ligase complex		7.9702	1	1.106	5	-0.0772	0.8694
3	42	204897_AT	PTGER4	prostaglandin E receptor 4 (subtype EP4)	GPCRDB_Class_A_Rhodopsin-like /// Prostaglandin_synthesis_regulation /// Small_ligand_GPCRs	http://www.genmapp.org/HTML_MAPPs/Human/Hs_Contributed_20051123/molecular_function_GenMAPP/Hs_GPCRDB_Class_A_Rhodopsin-like/Hs_GPCRDB_Class_A_Rhodopsin-like.htm /// http://www.genmapp.org/HTML_MAPPs/Human/Hs_Contributed_20051123/metabolic_process-GenMAPP/Hs_Prostaglandin_synthesis_regulation/Hs_Prostaglandin_synthesis_regulation.htm /// http://www.genmapp.org/HTML_MAPPs/Human/Hs_Contributed_20051…	immune response /// signal transduction /// G-protein coupled receptor protein signaling pathway /// G-protein signaling, coupled to cAMP nucleotide second messenger /// regulation of ossification	rhodopsin-like receptor activity /// signal transducer activity /// receptor activity /// G-protein coupled receptor activity /// prostaglandin receptor activity /// prostaglandin E receptor activity /// prostaglandin E receptor activity	membrane /// integral to membrane /// integral to membrane		12.0211	-1	0.709	3	-0.0142	0.976
3	43	204847_AT	ZBTB11	zinc finger and BTB domain containing 11	---	---	transcription /// regulation of transcription, DNA-dependent	nucleic acid binding /// DNA binding /// protein binding /// zinc ion binding /// metal ion binding	intracellular		13.2075	-1	0.0145	0	-0.2911	0.5265
3	44	218932_AT	C1orf181	chromosome 1 open reading frame 181	---	---	---	zinc ion binding /// metal ion binding	---		8.6031	-1	0	0	-0.118	0.8011
3	45	221517_S_AT	MED17	mediator complex subunit 17	---	---	transcription /// regulation of transcription, DNA-dependent /// regulation of transcription from RNA polymerase II promoter /// regulation of transcription from RNA polymerase II promoter /// transcription initiation from RNA polymerase II promoter /// transcription initiation from RNA polymerase II promoter /// steroid hormone receptor signaling pathway /// androgen receptor signaling pathway /…	transcription cofactor activity /// transcription coactivator activity /// transcription coactivator activity /// receptor activity /// receptor activity /// protein binding /// RNA polymerase II transcription mediator activity /// transcription activator activity /// ligand-dependent nuclear receptor transcription coactivator activity /// transcription regulator activity /// vitamin D receptor b…	mediator complex /// nucleus /// transcription factor complex		6.5859	-1	0	0	0.0056	0.9905
3	46	219200_AT	FASTKD3	FAST kinase domains 3	---	---	apoptosis	protein kinase activity /// ATP binding	---		9.8065	1	0	0	-0.3304	0.4692
3	47	203739_AT	ZNF217	zinc finger protein 217	---	---	transcription /// transcription, DNA-dependent /// regulation of transcription, DNA-dependent	nucleic acid binding /// DNA binding /// transcription factor activity /// zinc ion binding /// metal ion binding	intracellular		12.231	1	0	0	-0.8231	0.0229
3	48	219161_S_AT	CKLF	chemokine-like factor	---	---	chemotaxis /// cell proliferation /// neutrophil chemotaxis /// secretory pathway /// macrophage chemotaxis /// lymphocyte chemotaxis	cytokine activity /// chemokine activity	extracellular region /// extracellular space /// membrane /// integral to membrane /// integral to membrane		11.8495	1	1.8642	0	-0.7499	0.0522
3	49	213111_AT	PIP5K3	phosphatidylinositol-3-phosphate/phosphatidylinositol 5-kinase, type III	---	---	protein folding /// intracellular signaling cascade /// intracellular signaling cascade /// calcium-mediated signaling /// cellular protein metabolic process /// phosphatidylinositol metabolic process	nucleotide binding /// protein binding /// protein binding /// ATP binding /// zinc ion binding /// kinase activity /// phosphatidylinositol phosphate kinase activity /// 1-phosphatidylinositol-4-phosphate 5-kinase activity /// 1-phosphatidylinositol-4-phosphate 5-kinase activity /// transferase activity /// metal ion binding	endosome /// membrane /// lipid raft		29.6539	1	1.8277	0	-0.7446	0.0549
3	50	205590_AT	RASGRP1	RAS guanyl releasing protein 1 (calcium and DAG-regulated)	---	---	signal transduction /// intracellular signaling cascade /// small GTPase mediated signal transduction /// Ras protein signal transduction /// regulation of small GTPase mediated signal transduction	guanyl-nucleotide exchange factor activity /// guanyl-nucleotide exchange factor activity /// Ras guanyl-nucleotide exchange factor activity /// calcium ion binding /// calcium ion binding /// protein binding /// zinc ion binding /// lipid binding /// metal ion binding	intracellular /// membrane fraction		8.3163	1	0	0	-0.5909	0.1624
3	51	213019_AT	RANBP6	RAN binding protein 6	---	---	transport /// protein transport	binding	cytoplasm		8.026	1	0	0	-0.3283	0.4722
3	52	208056_S_AT	CBFA2T3	core-binding factor, runt domain, alpha subunit 2; translocated to, 3	---	---	regulation of transcription, DNA-dependent /// cell proliferation /// granulocyte differentiation	transcription factor activity /// protein binding /// zinc ion binding	nucleus		8.1588	-1	0	0	-0.9521	0.0009
3	53	221931_S_AT	SEH1L	SEH1-like (S. cerevisiae)	---	---	protein targeting /// transport /// protein transport /// mRNA transport	---	nuclear pore		11.7604	1	1.4854	0	-0.0929	0.8429
3	54	201034_AT	ADD3	adducin 3 (gamma)	---	---	---	structural constituent of cytoskeleton /// calmodulin binding /// metal ion binding	cytoplasm /// cytoskeleton /// membrane /// membrane		12.1946	1	0	0	-0.9274	0.0026
3	55	212413_AT	2008-09-06	septin 6	---	---	cytokinesis /// cell cycle /// cell division	nucleotide binding /// protein binding /// protein binding /// GTP binding /// GTP binding	---		9.4652	1	0.8767	0	-0.4784	0.2775
3	56	221020_S_AT	SLC25A32	solute carrier family 25, member 32	---	---	transport /// folic acid transport	transporter activity /// binding /// folic acid transporter activity	mitochondrion /// mitochondrial inner membrane /// mitochondrial inner membrane /// membrane /// integral to membrane		10.6869	1	0	0	-0.1587	0.734
3	57	205000_AT	DDX3Y	DEAD (Asp-Glu-Ala-Asp) box polypeptide 3, Y-linked	---	---	---	nucleotide binding /// nucleic acid binding /// DNA binding /// RNA binding /// helicase activity /// ATP binding /// ATP-dependent helicase activity /// hydrolase activity	cytoplasm		11.4562	-1	0	0	-0.1831	0.6943
3	58	209146_AT	SC4MOL	sterol-C4-methyl oxidase-like	Cholesterol_Biosynthesis	http://www.genmapp.org/HTML_MAPPs/Human/Hs_Contributed_20051123/metabolic_process-GenMAPP/Hs_Cholesterol_Biosynthesis/Hs_Cholesterol_Biosynthesis.htm	fatty acid metabolic process /// steroid biosynthetic process /// metabolic process /// steroid metabolic process /// lipid biosynthetic process /// sterol biosynthetic process	C-4 methylsterol oxidase activity /// catalytic activity /// iron ion binding /// oxidoreductase activity	endoplasmic reticulum /// endoplasmic reticulum /// plasma membrane /// membrane /// integral to membrane /// integral to membrane		16.4601	-1	0	0	0.1813	0.6973
		4
4	1	201478_S_AT	DKC1	dyskeratosis congenita 1, dyskerin	---	---	regulation of progression through cell cycle /// rRNA processing /// rRNA processing /// RNA processing /// RNA processing /// telomere maintenance via telomerase /// cell proliferation /// ribosome biogenesis and assembly	telomerase activity /// RNA binding /// RNA binding /// tRNA-pseudouridine synthase activity /// isomerase activity	nucleus /// nucleoplasm /// telomerase holoenzyme complex /// nucleolus /// ribonucleoprotein complex	cell cycle,proliferation	0.6612	-1	1.3248	-3	0.0145	0.9755
4	2	210968_S_AT	RTN4	reticulon 4	---	---	apoptosis /// negative regulation of anti-apoptosis /// negative regulation of anti-apoptosis /// negative regulation of axon extension /// regulation of apoptosis	protein binding /// protein binding	nuclear envelope /// endoplasmic reticulum /// endoplasmic reticulum /// membrane /// integral to membrane /// integral to endoplasmic reticulum membrane /// integral to endoplasmic reticulum membrane	apoptosis	0.1996	-1	0	-3	-0.72	0.068
4	3	212971_AT	CARS	cysteinyl-tRNA synthetase	---	---	translation /// cysteinyl-tRNA aminoacylation	tRNA binding /// nucleotide binding /// aminoacyl-tRNA ligase activity /// cysteine-tRNA ligase activity /// receptor activity /// ATP binding /// zinc ion binding /// ligase activity /// metal ion binding	soluble fraction /// cytoplasm /// cytoplasm		0.579	-1	1.3776	-3	-0.0587	0.9005
4	4	200751_S_AT	HNRNPC	heterogeneous nuclear ribonucleoprotein C (C1/C2)	mRNA_processing_Reactome	http://www.genmapp.org/HTML_MAPPs/Human/Hs_Contributed_20051123/cellular_process-GenMAPP/Hs_mRNA_processing_Reactome/Hs_mRNA_processing_Reactome.htm	nuclear mRNA splicing, via spliceosome /// mRNA processing /// RNA splicing /// RNA splicing	nucleotide binding /// nucleic acid binding /// RNA binding /// RNA binding /// protein binding /// identical protein binding	spliceosome /// spliceosome /// ribonucleoprotein complex		1.7902	-1	0	-1	-0.0208	0.9647
4	5	201475_X_AT	MARS	methionyl-tRNA synthetase	---	---	translation /// tRNA aminoacylation for protein translation /// methionyl-tRNA aminoacylation	tRNA binding /// nucleotide binding /// RNA binding /// aminoacyl-tRNA ligase activity /// methionine-tRNA ligase activity /// methionine-tRNA ligase activity /// protein binding /// ATP binding /// ligase activity	soluble fraction /// cytoplasm /// cytoplasm		2.389	1	0	0	0.7356	0.0595
4	6	201183_S_AT	CHD4	chromodomain helicase DNA binding protein 4	---	---	chromatin assembly or disassembly /// transcription /// regulation of transcription, DNA-dependent /// regulation of transcription from RNA polymerase II promoter /// chromosome organization and biogenesis (sensu Eukaryota) /// chromatin modification	nucleotide binding /// nucleic acid binding /// DNA binding /// DNA binding /// chromatin binding /// ATP-dependent DNA helicase activity /// helicase activity /// protein binding /// protein binding /// ATP binding /// ATP-dependent helicase activity /// transcription factor binding /// zinc ion binding /// zinc ion binding /// hydrolase activity /// metal ion binding	chromatin /// nucleus	dna repair,transcription	1.028	-1	1.303	0	-0.0729	0.8765
4	7	201066_AT	CYC1	cytochrome c-1	---	---	electron transport /// transport	iron ion binding /// electron carrier activity /// heme binding /// electron transporter, transferring electrons from CoQH2-cytochrome c reductase complex and cytochrome c oxidase complex activity /// metal ion binding	mitochondrion /// mitochondrion /// mitochondrial inner membrane /// mitochondrial respiratory chain /// membrane /// integral to membrane	transport,ion channel	2.2783	-1	0	-1	0.4893	0.2651
4	8	218237_S_AT	SLC38A1	solute carrier family 38, member 1	---	---	neutral amino acid transport	sodium:amino acid symporter activity /// neutral amino acid transmembrane transporter activity	integral to membrane	transport,ion channel	0.7724	-1	1.0432	-2	-0.2515	0.5864
4	9	200027_AT	NARS	asparaginyl-tRNA synthetase	---	---	translation /// tRNA aminoacylation for protein translation /// asparaginyl-tRNA aminoacylation /// aspartyl-tRNA aminoacylation	nucleotide binding /// nucleic acid binding /// aminoacyl-tRNA ligase activity /// aspartate-tRNA ligase activity /// asparagine-tRNA ligase activity /// asparagine-tRNA ligase activity /// protein binding /// ATP binding /// ligase activity	soluble fraction /// cytoplasm /// cytoplasm		0.6083	-1	1.9629	0	-0.0034	0.9941
4	10	209608_S_AT	ACAT2	acetyl-Coenzyme A acetyltransferase 2 (acetoacetyl Coenzyme A thiolase)	---	---	lipid metabolic process	acetyl-CoA C-acetyltransferase activity /// protein binding /// acyltransferase activity /// transferase activity	cytoplasm /// cytoplasm	biosynthesis,metabolism,metabolic process,biosynthetic process	2.1007	-1	0	-3	0.6509	0.1133
4	11	217957_AT	C16orf80	chromosome 16 open reading frame 80	---	---	multicellular organismal development	---	---		1.0548	-1	0.3385	0	0.1218	0.7947
4	12	208910_S_AT	C1QBP	complement component 1, q subcomponent binding protein	---	---	immune response	protein binding	mitochondrion /// mitochondrial matrix /// plasma membrane /// membrane	immune response	2.0163	-1	0	-3	0.0672	0.8861
4	13	207121_S_AT	MAPK6	mitogen-activated protein kinase 6	Integrin-mediated_cell_adhesion_KEGG /// Integrin-mediated_cell_adhesion_KEGG /// S1P_Signaling /// S1P_Signaling	http://www.genmapp.org/HTML_MAPPs/Human/Hs_Contributed_20051123/cellular_process-GenMAPP/Hs_Integrin-mediated_cell_adhesion_KEGG/Hs_Integrin-mediated_cell_adhesion_KEGG.htm /// http://www.genmapp.org/HTML_MAPPs/Human/Hs_Contributed_20051123/cellular_process-GenMAPP/Hs_Integrin-mediated_cell_adhesion_KEGG/Hs_Integrin-mediated_cell_adhesion_KEGG.htm /// http://www.genmapp.org/HTML_MAPPs/Human/Hs_Co…	protein amino acid phosphorylation /// protein amino acid phosphorylation /// cell cycle /// signal transduction	nucleotide binding /// protein kinase activity /// protein serine/threonine kinase activity /// protein serine/threonine kinase activity /// MAP kinase activity /// ATP binding /// kinase activity /// transferase activity	---	cell cycle,proliferation:signal transduction,signaling pathway	1.6002	-1	1.6174	-2	0.1758	0.7061
4	14	212048_S_AT	YARS	tyrosyl-tRNA synthetase	---	---	translation /// tRNA aminoacylation for protein translation /// tyrosyl-tRNA aminoacylation /// tyrosyl-tRNA aminoacylation /// apoptosis /// cell motility	tRNA binding /// nucleotide binding /// RNA binding /// aminoacyl-tRNA ligase activity /// tyrosine-tRNA ligase activity /// tyrosine-tRNA ligase activity /// signal transducer activity /// interleukin-8 receptor binding /// protein binding /// ATP binding /// ligase activity	extracellular space /// soluble fraction /// cytoplasm /// cytoplasm	apoptosis	1.7223	-1	0	-3	0.2746	0.5511
4	15	201210_AT	DDX3X	DEAD (Asp-Glu-Ala-Asp) box polypeptide 3, X-linked	---	---	---	nucleotide binding /// nucleic acid binding /// DNA binding /// RNA binding /// ATP-dependent RNA helicase activity /// helicase activity /// ATP binding /// ATP-dependent helicase activity /// hydrolase activity	nucleus /// cytoplasm /// cytoplasm	unknown	0.6354	-1	1.7554	-2	-0.1888	0.6852
4	16	201263_AT	TARS	threonyl-tRNA synthetase	---	---	translation /// tRNA aminoacylation for protein translation /// threonyl-tRNA aminoacylation	nucleotide binding /// aminoacyl-tRNA ligase activity /// threonine-tRNA ligase activity /// protein binding /// ATP binding /// ligase activity	soluble fraction /// cytoplasm /// cytoplasm		1.3511	-1	0	-3	0.0672	0.8861
4	17	202431_S_AT	MYC	v-myc myelocytomatosis viral oncogene homolog (avian)	Apoptosis /// Apoptosis /// Apoptosis /// Apoptosis_GenMAPP /// Apoptosis_GenMAPP /// Apoptosis_GenMAPP /// G1_to_S_cell_cycle_Reactome /// G1_to_S_cell_cycle_Reactome /// G1_to_S_cell_cycle_Reactome /// Wnt_signaling /// Wnt_signaling /// Wnt_signaling	http://www.genmapp.org/HTML_MAPPs/Human/Hs_Contributed_20051123/cellular_process-GenMAPP/Hs_Apoptosis/Hs_Apoptosis.htm /// http://www.genmapp.org/HTML_MAPPs/Human/Hs_Contributed_20051123/cellular_process-GenMAPP/Hs_Apoptosis/Hs_Apoptosis.htm /// http://www.genmapp.org/HTML_MAPPs/Human/Hs_Contributed_20051123/cellular_process-GenMAPP/Hs_Apoptosis/Hs_Apoptosis.htm /// http://www.genmapp.org/HTML_MA…	release of cytochrome c from mitochondria /// DNA fragmentation during apoptosis /// transcription /// regulation of transcription, DNA-dependent /// regulation of transcription, DNA-dependent /// regulation of transcription from RNA polymerase II promoter /// cellular iron ion homeostasis /// caspase activation /// cell cycle arrest /// cell proliferation /// positive regulation of cell prolifer…	DNA binding /// DNA binding /// DNA binding /// transcription factor activity /// transcription factor activity /// protein binding /// protein binding /// transcription regulator activity	nucleus /// nucleus /// nucleus /// nucleus /// spindle	dna repair,transcription:apoptosis:cell cycle,proliferation	0.6894	-1	0	-3	-0.3609	0.4264
4	18	200831_S_AT	SCD	stearoyl-CoA desaturase (delta-9-desaturase)	Fatty_Acid_Synthesis	http://www.genmapp.org/HTML_MAPPs/Human/Hs_Contributed_20051123/metabolic_process-GenMAPP/Hs_Fatty_Acid_Synthesis/Hs_Fatty_Acid_Synthesis.htm	lipid metabolic process /// fatty acid biosynthetic process /// lipid biosynthetic process	stearoyl-CoA 9-desaturase activity /// stearoyl-CoA 9-desaturase activity /// iron ion binding /// oxidoreductase activity /// oxidoreductase activity, acting on paired donors, with oxidation of a pair of donors resulting in the reduction of molecular oxygen to two molecules of water	endoplasmic reticulum /// membrane /// integral to membrane	biosynthesis,metabolism,metabolic process,biosynthetic process	2.7443	1	0	0	0.5207	0.2308
4	19	204170_S_AT	CKS2	CDC28 protein kinase regulatory subunit 2	---	---	regulation of cyclin-dependent protein kinase activity /// cell cycle /// cell cycle /// spindle organization and biogenesis /// meiosis I /// cell proliferation /// phosphoinositide-mediated signaling /// cell division	kinase activity /// cyclin-dependent protein kinase regulator activity	---	cell cycle,proliferation	2.3519	-1	0.2155	-3	-0.9305	0.0024
4	20	202207_AT	ARL4C	ADP-ribosylation factor-like 4C	---	---	small GTPase mediated signal transduction	nucleotide binding /// GTPase activity /// GTP binding	intracellular /// nucleus	signal transduction,signaling pathway	0.7861	-1	0.6695	-1	-0.197	0.672
4	21	202206_AT	ARL4C	ADP-ribosylation factor-like 4C	---	---	small GTPase mediated signal transduction	nucleotide binding /// GTPase activity /// GTP binding	intracellular /// nucleus	signal transduction,signaling pathway	1.0906	-1	1.2176	-3	-0.0071	0.9879
4	22	202887_S_AT	DDIT4	DNA-damage-inducible transcript 4	---	---	---	---	---	unknown	3.3989	1	0	-2	-0.2085	0.6537
4	23	202718_AT	IGFBP2	insulin-like growth factor binding protein 2, 36kDa	Smooth_muscle_contraction	http://www.genmapp.org/HTML_MAPPs/Human/Hs_Contributed_20051123/physiological_process-GenMAPP/Hs_Smooth_muscle_contraction/Hs_Smooth_muscle_contraction.htm	regulation of cell growth	insulin-like growth factor binding /// growth factor binding	extracellular region /// extracellular space	cell growth,differentiation	1.5237	-1	0	-3	0.0233	0.9604
4	24	212218_S_AT	FASN	fatty acid synthase	Fatty_Acid_Synthesis	http://www.genmapp.org/HTML_MAPPs/Human/Hs_Contributed_20051123/metabolic_process-GenMAPP/Hs_Fatty_Acid_Synthesis/Hs_Fatty_Acid_Synthesis.htm	fatty acid metabolic process /// fatty acid biosynthetic process /// metabolic process /// lipid biosynthetic process /// biosynthetic process	catalytic activity /// fatty-acid synthase activity /// [acyl-carrier-protein] S-acetyltransferase activity /// [acyl-carrier-protein] S-malonyltransferase activity /// 3-oxoacyl-[acyl-carrier-protein] synthase activity /// 3-oxoacyl-[acyl-carrier-protein] reductase activity /// 3-hydroxypalmitoyl-[acyl-carrier-protein] dehydratase activity /// enoyl-[acyl-carrier-protein] reductase (NADPH, B-spe…	cytoplasm /// glycogen granule	biosynthesis,metabolism,metabolic process,biosynthetic process	3.3316	1	0	-1	0.4701	0.2871
4	25	201625_S_AT	INSIG1	insulin induced gene 1	---	---	lipid metabolic process /// metabolic process /// steroid metabolic process /// cholesterol metabolic process /// cell proliferation	---	endoplasmic reticulum /// membrane /// integral to membrane	biosynthesis,metabolism,metabolic process,biosynthetic process:cell cycle,proliferation	1.9159	-1	0	-3	0.2453	0.596
4	26	200832_S_AT	SCD	stearoyl-CoA desaturase (delta-9-desaturase)	Fatty_Acid_Synthesis	http://www.genmapp.org/HTML_MAPPs/Human/Hs_Contributed_20051123/metabolic_process-GenMAPP/Hs_Fatty_Acid_Synthesis/Hs_Fatty_Acid_Synthesis.htm	lipid metabolic process /// fatty acid biosynthetic process /// lipid biosynthetic process	stearoyl-CoA 9-desaturase activity /// stearoyl-CoA 9-desaturase activity /// iron ion binding /// oxidoreductase activity /// oxidoreductase activity, acting on paired donors, with oxidation of a pair of donors resulting in the reduction of molecular oxygen to two molecules of water	endoplasmic reticulum /// membrane /// integral to membrane	biosynthesis,metabolism,metabolic process,biosynthetic process	1.8984	1	0	-3	0.2984	0.5156
4	27	201195_S_AT	SLC7A5	solute carrier family 7 (cationic amino acid transporter, y+ system), member 5	---	---	amino acid metabolic process /// transport /// transport /// amino acid transport /// neutral amino acid transport	amino acid transmembrane transporter activity /// amino acid transmembrane transporter activity /// neutral amino acid transmembrane transporter activity /// peptide antigen binding	plasma membrane /// membrane /// integral to membrane	biosynthesis,metabolism,metabolic process,biosynthetic process:transport,ion channel	5.7801	1	0	-1	0.352	0.4388
4	28	202644_S_AT	TNFAIP3	tumor necrosis factor, alpha-induced protein 3	---	---	ubiquitin cycle /// apoptosis /// anti-apoptosis /// negative regulation of I-kappaB kinase/NF-kappaB cascade	DNA binding /// protein binding /// peptidase activity /// cysteine-type peptidase activity /// zinc ion binding /// hydrolase activity /// metal ion binding	nucleus /// cytoplasm	apoptosis	7.263	1	0	-3	0.4089	0.3624
4	29	201502_S_AT	NFKBIA	nuclear factor of kappa light polypeptide gene enhancer in B-cells inhibitor, alpha	Apoptosis /// Apoptosis_GenMAPP /// Apoptosis_KEGG	http://www.genmapp.org/HTML_MAPPs/Human/Hs_Contributed_20051123/cellular_process-GenMAPP/Hs_Apoptosis/Hs_Apoptosis.htm /// http://www.genmapp.org/HTML_MAPPs/Human/Hs_Contributed_20051123/cellular_process-GenMAPP/Hs_Apoptosis_GenMAPP/Hs_Apoptosis_GenMAPP.htm /// http://www.genmapp.org/HTML_MAPPs/Human/Hs_Contributed_20051123/cellular_process-GenMAPP/Hs_Apoptosis_KEGG/Hs_Apoptosis_KEGG.htm	protein import into nucleus, translocation /// apoptosis /// cytoplasmic sequestering of NF-kappaB /// regulation of cell proliferation /// regulation of NF-kappaB import into nucleus /// cytoplasmic sequestering of transcription factor /// cytoplasmic sequestering of transcription factor /// negative regulation of DNA binding /// negative regulation of myeloid cell differentiation /// negative r…	protein binding /// protein binding /// transcription factor binding /// nuclear localization sequence binding /// ubiquitin protein ligase binding /// NF-kappaB binding	nucleus /// cytoplasm /// cytoplasm /// cytosol	dna repair,transcription:cell growth,differentiation:apoptosis:cell cycle,proliferation:signal transduction,signaling pathway	7.1201	1	0	0	0.394	0.3818
4	30	216620_S_AT	ARHGEF10	Rho guanine nucleotide exchange factor (GEF) 10	---	---	regulation of Rho protein signal transduction	guanyl-nucleotide exchange factor activity /// Rho guanyl-nucleotide exchange factor activity	intracellular	signal transduction,signaling pathway	1.1367	-1	1.5665	-1	0.3526	0.438
		5
5	1	213518_AT	PRKCI	protein kinase C, iota	G_Protein_Signaling /// Wnt_signaling	http://www.genmapp.org/HTML_MAPPs/Human/Hs_Contributed_20051123/cellular_process-GenMAPP/Hs_G_Protein_Signaling/Hs_G_Protein_Signaling.htm /// http://www.genmapp.org/HTML_MAPPs/Human/Hs_Contributed_20051123/cellular_process-GenMAPP/Hs_Wnt_signaling/Hs_Wnt_signaling.htm	protein amino acid phosphorylation /// protein amino acid phosphorylation /// protein targeting to membrane /// cytoskeleton organization and biogenesis /// actin filament organization /// signal transduction /// intracellular signaling cascade /// membrane organization and biogenesis /// vesicle-mediated transport /// establishment of apical/basal cell polarity /// eye photoreceptor cell develop…	nucleotide binding /// protein kinase activity /// protein serine/threonine kinase activity /// atypical protein kinase C activity /// atypical protein kinase C activity /// atypical protein kinase C activity /// protein binding /// ATP binding /// ATP binding /// phospholipid binding /// zinc ion binding /// kinase activity /// transferase activity /// diacylglycerol binding /// metal ion binding	polarisome /// nucleus /// cytoplasm /// endosome /// cytosol /// apical part of cell	transport,ion channel:nuclear matrix,cytoskeleton:signal transduction,signaling pathway	10.3402	1	0	-2	-0.7278	0.0637
5	2	202912_AT	ADM	adrenomedullin	Smooth_muscle_contraction	http://www.genmapp.org/HTML_MAPPs/Human/Hs_Contributed_20051123/physiological_process-GenMAPP/Hs_Smooth_muscle_contraction/Hs_Smooth_muscle_contraction.htm	cAMP biosynthetic process /// progesterone biosynthetic process /// signal transduction /// cell-cell signaling /// heart development /// female pregnancy /// excretion /// circulation /// positive regulation of cell proliferation /// response to wounding	receptor binding /// hormone activity	extracellular region /// extracellular space /// soluble fraction	biosynthesis,metabolism,metabolic process,biosynthetic process:cell cycle,proliferation:signal transduction,signaling pathway	16.7275	1	1.4605	-2	-0.1531	0.7431
5	3	204799_AT	ZBED4	zinc finger, BED-type containing 4	---	---	---	DNA binding /// zinc ion binding /// metal ion binding /// protein dimerization activity	---	unknown	7.7061	1	0	-2	-0.2458	0.5951
5	4	200821_AT	LAMP2	lysosomal-associated membrane protein 2	---	---	glycogen metabolic process	---	membrane fraction /// lysosome /// lysosome /// lysosomal membrane /// endosome /// late endosome /// membrane /// integral to membrane /// platelet dense granule membrane	biosynthesis,metabolism,metabolic process,biosynthetic process	5.8323	1	1.4911	-4	-0.2409	0.6028
5	5	219581_AT	TSEN2	tRNA splicing endonuclease 2 homolog (S. cerevisiae)	---	---	tRNA splicing /// mRNA processing /// tRNA processing	tRNA-intron endonuclease activity /// DNA binding /// nuclease activity /// endonuclease activity /// hydrolase activity	tRNA-intron endonuclease complex		7.0411	1	0	-4	0.0356	0.9396
5	6	208933_S_AT	LGALS8	lectin, galactoside-binding, soluble, 8 (galectin 8)	---	---	---	sugar binding /// sugar binding	extracellular space /// cytoplasm	unknown	11.7917	1	1.2654	-4	-0.617	0.1399
5	7	210802_S_AT	DIMT1L	DIM1 dimethyladenosine transferase 1-like (S. cerevisiae)	---	---	rRNA modification /// rRNA processing	rRNA (adenine-N6,N6-)-dimethyltransferase activity /// RNA binding /// methyltransferase activity /// rRNA methyltransferase activity /// rRNA (adenine) methyltransferase activity /// transferase activity	---		5.6492	1	0	-2	0.121	0.7961
5	8	213754_S_AT	PAIP1	poly(A) binding protein interacting protein 1	Translation_Factors	http://www.genmapp.org/HTML_MAPPs/Human/Hs_Contributed_20051123/cellular_process-GenMAPP/Hs_Translation_Factors/Hs_Translation_Factors.htm	translational initiation /// regulation of translation /// RNA metabolic process /// mRNA stabilization	RNA binding /// protein binding /// protein binding /// translation activator activity	cytoplasm /// cytoplasm	biosynthesis,metabolism,metabolic process,biosynthetic process	8.7424	1	0	-4	-0.5264	0.2248
5	9	206686_AT	PDK1	pyruvate dehydrogenase kinase, isozyme 1	Krebs-TCA_Cycle	http://www.genmapp.org/HTML_MAPPs/Human/Hs_Contributed_20051123/metabolic_process-GenMAPP/Hs_Krebs-TCA_Cycle/Hs_Krebs-TCA_Cycle.htm	carbohydrate metabolic process /// glucose metabolic process /// glucose metabolic process /// small GTPase mediated signal transduction /// peptidyl-histidine phosphorylation	protein kinase activity /// protein histidine kinase activity /// [pyruvate dehydrogenase (lipoamide)] kinase activity /// ATP binding /// kinase activity /// transferase activity	mitochondrion /// mitochondrion	biosynthesis,metabolism,metabolic process,biosynthetic process:signal transduction,signaling pathway	7.6617	1	0	-2	0.2098	0.6516
5	10	221749_AT	YTHDF3	YTH domain family, member 3	---	---	---	---	cytoplasm	unknown	10.7213	1	1.3472	-4	-0.6772	0.0947
5	11	219324_AT	NOL12 /// TRIOBP	TRIO and F-actin binding protein /// nucleolar protein 12	---	---	sensory perception of sound /// actin modification /// barbed-end actin filament capping	RNA binding /// actin binding /// GTP-Rho binding /// rRNA binding /// myosin II binding	nucleolus /// cytoplasm /// cytoskeleton /// actin cytoskeleton		3.5644	1	0	-4	-0.0156	0.9735
5	12	202158_S_AT	CUGBP2	CUG triplet repeat, RNA binding protein 2	mRNA_processing_Reactome	http://www.genmapp.org/HTML_MAPPs/Human/Hs_Contributed_20051123/cellular_process-GenMAPP/Hs_mRNA_processing_Reactome/Hs_mRNA_processing_Reactome.htm	mRNA processing	nucleotide binding /// nucleic acid binding /// RNA binding	cytoplasm		8.9141	1	1.4444	-4	-0.7731	0.0415
5	13	212063_AT	CD44	CD44 molecule (Indian blood group)	---	---	cell adhesion /// cell-matrix adhesion /// cell-cell adhesion	receptor activity /// protein binding /// protein binding /// collagen binding /// hyaluronic acid binding /// hyaluronic acid binding	integral to plasma membrane /// membrane /// integral to membrane	cell adhesion	7.9325	1	0	-4	-0.2018	0.6644
5	14	212019_AT	RSL1D1	ribosomal L1 domain containing 1	---	---	translation	structural constituent of ribosome /// protein binding	intracellular /// ribosome		6.2799	1	0	-4	-0.0722	0.8777
5	15	203044_AT	CHSY1	carbohydrate (chondroitin) synthase 1	---	---	---	transferase activity /// metal ion binding /// glucuronosyl-N-acetylgalactosaminyl-proteoglycan 4-beta-N-acetylgalactosaminyltransferase activity /// N-acetylgalactosaminyl-proteoglycan 3-beta-glucuronosyltransferase activity	membrane /// integral to membrane	unknown	9.6925	1	0	-4	-0.7638	0.0457
5	16	204824_AT	ENDOG	endonuclease G	---	---	DNA metabolic process	magnesium ion binding /// nucleic acid binding /// DNA binding /// nuclease activity /// endonuclease activity /// hydrolase activity /// manganese ion binding /// metal ion binding	mitochondrion	biosynthesis,metabolism,metabolic process,biosynthetic process	6.3471	1	0	-2	0.1209	0.7962
5	17	219470_X_AT	CCNJ	cyclin J	---	---	regulation of progression through cell cycle	---	nucleus	cell cycle,proliferation	7.9584	1	0	-2	-0.3085	0.5009
5	18	221428_S_AT	TBL1XR1	transducin (beta)-like 1X-linked receptor 1	---	---	transcription /// regulation of transcription, DNA-dependent /// ubiquitin cycle /// chromatin modification	---	---	dna repair,transcription	6.9717	1	1.2948	-1	-0.2381	0.6071
5	19	204875_S_AT	GMDS	GDP-mannose 4,6-dehydratase	---	---	carbohydrate metabolic process /// leukocyte adhesion /// GDP-mannose metabolic process /// 'de novo' GDP-L-fucose biosynthetic process /// cellular metabolic process	catalytic activity /// GDP-mannose 4,6-dehydratase activity /// GDP-mannose 4,6-dehydratase activity /// lyase activity /// coenzyme binding	intracellular /// cytoplasm	biosynthesis,metabolism,metabolic process,biosynthetic process	9.189	1	1.285	-2	-0.0824	0.8607
5	20	213188_S_AT	MINA	MYC induced nuclear antigen	---	---	---	---	---	unknown	9.0417	1	0	-4	-0.4468	0.3149
5	21	218647_S_AT	YRDC	yrdC domain containing (E. coli)	---	---	negative regulation of transport	receptor activity	---	transport,ion channel	4.6242	1	1.3373	-4	0.1308	0.7798
5	22	212641_AT	HIVEP2	human immunodeficiency virus type I enhancer binding protein 2	---	---	transcription /// regulation of transcription, DNA-dependent /// regulation of transcription, DNA-dependent	nucleic acid binding /// DNA binding /// DNA binding /// zinc ion binding /// metal ion binding	intracellular /// nucleus	dna repair,transcription	4.9718	1	0	-4	0.0843	0.8575
5	23	212847_AT	FUBP1	Far upstream element (FUSE) binding protein 1	---	---	transcription /// regulation of transcription, DNA-dependent /// transcription from RNA polymerase II promoter	DNA binding /// single-stranded DNA binding /// transcription factor activity /// RNA binding /// protein binding	---	dna repair,transcription	10.1324	1	0	-2	-0.3899	0.3872
5	24	212640_AT	PTPLB	protein tyrosine phosphatase-like (proline instead of catalytic arginine), member b	---	---	---	protein binding	---	unknown	6.6045	1	1.417	-4	-0.191	0.6816
5	25	204203_AT	CEBPG	CCAAT/enhancer binding protein (C/EBP), gamma	---	---	liver development /// transcription /// regulation of transcription, DNA-dependent /// immune response /// immune response /// B cell differentiation /// B cell differentiation /// natural killer cell mediated cytotoxicity /// natural killer cell mediated cytotoxicity /// enucleate erythrocyte differentiation /// enucleate erythrocyte differentiation /// positive regulation of DNA binding /// neg…	DNA binding /// DNA binding /// transcription factor activity /// protein binding /// transcription factor binding /// sequence-specific DNA binding /// sequence-specific DNA binding /// protein heterodimerization activity /// protein dimerization activity	nucleus /// nucleus	dna repair,transcription:cell growth,differentiation:biosynthesis,metabolism,metabolic process,biosynthetic process:immune response	5.4411	1	0.0844	-2	0.1032	0.8257
5	26	203387_S_AT	TBC1D4	TBC1 domain family, member 4	---	---	regulation of Rab GTPase activity	GTPase activator activity /// Rab GTPase activator activity	intracellular		9.7235	1	1.0591	-4	-0.7582	0.0482
5	27	201848_S_AT	BNIP3	BCL2/adenovirus E1B 19kDa interacting protein 3	---	---	response to hypoxia /// DNA fragmentation during apoptosis /// chromatin remodeling /// oxygen and reactive oxygen species metabolic process /// apoptosis /// apoptosis /// anti-apoptosis /// induction of apoptosis /// cell death /// cell death /// negative regulation of survival gene product activity /// positive regulation of apoptosis /// negative regulation of membrane potential /// regulatio…	protein binding /// identical protein binding /// protein homodimerization activity /// protein heterodimerization activity	nucleus /// nuclear envelope /// nucleoplasm /// cytoplasm /// mitochondrion /// mitochondrion /// mitochondrion /// mitochondrial envelope /// membrane /// integral to membrane /// dendrite /// integral to mitochondrial outer membrane /// mitochondrial membrane /// mitochondrial membrane	biosynthesis,metabolism,metabolic process,biosynthetic process:apoptosis	18.9282	1	0	-4	-0.5329	0.2181
5	28	203584_AT	TTC35	tetratricopeptide repeat domain 35	---	---	---	binding	endoplasmic reticulum	unknown	9.8369	1	1.7889	-4	-0.4301	0.3355
5	29	211423_S_AT	SC5DL	sterol-C5-desaturase (ERG3 delta-5-desaturase homolog, S. cerevisiae)-like	Cholesterol_Biosynthesis	http://www.genmapp.org/HTML_MAPPs/Human/Hs_Contributed_20051123/metabolic_process-GenMAPP/Hs_Cholesterol_Biosynthesis/Hs_Cholesterol_Biosynthesis.htm	lipid metabolic process /// steroid biosynthetic process /// metabolic process /// lipid biosynthetic process /// sterol biosynthetic process	C-5 sterol desaturase activity /// catalytic activity /// iron ion binding /// oxidoreductase activity	endoplasmic reticulum /// membrane /// integral to membrane	biosynthesis,metabolism,metabolic process,biosynthetic process	4.1992	1	0	-2	0.3001	0.5131
5	30	209845_AT	MKRN1	makorin, ring finger protein, 1	---	---	---	nucleic acid binding /// protein binding /// protein binding /// zinc ion binding /// metal ion binding	---	unknown	11.4232	1	0	-4	-0.6281	0.1309
5	31	218936_S_AT	CCDC59	coiled-coil domain containing 59	---	---	---	protein binding	---	unknown	6.1111	1	0	-2	-0.0786	0.867
5	32	210111_S_AT	KIAA0265	KIAA0265 protein	---	---	---	---	---	unknown	11.0308	1	0	-2	-0.5109	0.2413
5	33	220239_AT	KLHL7	kelch-like 7 (Drosophila)	---	---	---	protein binding	nucleolus	unknown	6.3925	1	0	-4	0.1815	0.697
5	34	222200_S_AT	BSDC1	BSD domain containing 1	---	---	---	---	---	unknown	4.1644	1	0	-4	0.2107	0.6502
5	35	213189_AT	MINA	MYC induced nuclear antigen	---	---	---	---	---	unknown	12.3439	1	0	-2	-0.4347	0.3298
5	36	205282_AT	LRP8	low density lipoprotein receptor-related protein 8, apolipoprotein e receptor	---	---	proteolysis /// lipid metabolic process /// lipid metabolic process /// endocytosis /// endocytosis /// endocytosis /// signal transduction /// cytokine and chemokine mediated signaling pathway	receptor activity /// transmembrane receptor activity /// calcium ion binding /// lipoprotein binding /// apolipoprotein E receptor activity /// apolipoprotein E receptor activity /// apolipoprotein E receptor activity	plasma membrane /// membrane /// integral to membrane /// integral to membrane	biosynthesis,metabolism,metabolic process,biosynthetic process:signal transduction,signaling pathway:proteolysis	4.089	1	0	-4	0.3091	0.4999
5	37	213373_S_AT	CASP8	caspase 8, apoptosis-related cysteine peptidase	Apoptosis /// Apoptosis_GenMAPP /// Apoptosis_KEGG	http://www.genmapp.org/HTML_MAPPs/Human/Hs_Contributed_20051123/cellular_process-GenMAPP/Hs_Apoptosis/Hs_Apoptosis.htm /// http://www.genmapp.org/HTML_MAPPs/Human/Hs_Contributed_20051123/cellular_process-GenMAPP/Hs_Apoptosis_GenMAPP/Hs_Apoptosis_GenMAPP.htm /// http://www.genmapp.org/HTML_MAPPs/Human/Hs_Contributed_20051123/cellular_process-GenMAPP/Hs_Apoptosis_KEGG/Hs_Apoptosis_KEGG.htm	proteolysis /// proteolysis /// proteolysis /// apoptosis /// apoptotic program /// regulation of apoptosis /// positive regulation of I-kappaB kinase/NF-kappaB cascade	signal transducer activity /// protein binding /// protein binding /// peptidase activity /// cysteine-type peptidase activity /// cysteine-type peptidase activity /// hydrolase activity /// caspase activity /// caspase activity /// identical protein binding	cytoplasm /// mitochondrion /// cytoskeleton	apoptosis:proteolysis	11.7774	1	0	-2	-0.5104	0.2418
5	38	205135_S_AT	NUFIP1	nuclear fragile X mental retardation protein interacting protein 1	---	---	RNA processing /// positive regulation of transcription from RNA polymerase II promoter	nucleic acid binding /// DNA binding /// RNA binding /// RNA binding /// protein binding /// zinc ion binding /// metal ion binding	intracellular /// nucleus /// perichromatin fibrils /// nucleolus /// cytosolic ribosome (sensu Eukaryota) /// transcription elongation factor complex /// nuclear matrix /// presynaptic active zone	dna repair,transcription	6.4038	1	0	-4	-0.0001	0.9998
5	39	202067_S_AT	LDLR	low density lipoprotein receptor (familial hypercholesterolemia)	Statin_Pathway_PharmGKB /// Statin_Pathway_PharmGKB /// Wnt_signaling /// Wnt_signaling	http://www.genmapp.org/HTML_MAPPs/Human/Hs_Contributed_20051123/metabolic_process-GenMAPP/Hs_Statin_Pathway_PharmGKB/Hs_Statin_Pathway_PharmGKB.htm /// http://www.genmapp.org/HTML_MAPPs/Human/Hs_Contributed_20051123/metabolic_process-GenMAPP/Hs_Statin_Pathway_PharmGKB/Hs_Statin_Pathway_PharmGKB.htm /// http://www.genmapp.org/HTML_MAPPs/Human/Hs_Contributed_20051123/cellular_process-GenMAPP/Hs_Wnt…	protein amino acid O-linked glycosylation /// lipid metabolic process /// lipid metabolic process /// transport /// lipid transport /// endocytosis /// endocytosis /// steroid metabolic process /// cholesterol metabolic process /// cholesterol absorption /// cholesterol transport /// lipoprotein metabolic process /// cholesterol homeostasis	receptor activity /// transmembrane receptor activity /// low-density lipoprotein receptor activity /// low-density lipoprotein receptor activity /// lipid transporter activity /// calcium ion binding /// protein binding /// protein binding /// lipoprotein binding	endosome /// plasma membrane /// integral to plasma membrane /// membrane /// integral to membrane	biosynthesis,metabolism,metabolic process,biosynthetic process:transport,ion channel	4.3379	1	0	-2	0.4691	0.2883
5	40	203093_S_AT	TIMM44	translocase of inner mitochondrial membrane 44 homolog (yeast)	---	---	protein targeting /// protein targeting to mitochondrion /// transport /// intracellular protein transport /// protein transport	nucleotide binding /// receptor activity /// protein binding /// ATP binding /// protein transmembrane transporter activity	mitochondrion /// mitochondrial inner membrane /// mitochondrial inner membrane presequence translocase complex /// mitochondrial matrix /// membrane	transport,ion channel	5.617	1	0	-2	0.2668	0.563
5	41	204243_AT	RLF	rearranged L-myc fusion	---	---	transcription /// regulation of transcription, DNA-dependent	nucleic acid binding /// DNA binding /// transcription factor activity /// protein binding /// zinc ion binding /// zinc ion binding /// metal ion binding	intracellular	dna repair,transcription	13.911	1	0	-2	-0.3995	0.3746
5	42	218670_AT	PUS1	pseudouridylate synthase 1	---	---	tRNA processing /// tRNA processing	pseudouridylate synthase activity /// pseudouridylate synthase activity /// tRNA-pseudouridine synthase activity /// isomerase activity	nucleus		7.4221	1	0	-2	0.0174	0.9705
5	43	202147_S_AT	IFRD1	interferon-related developmental regulator 1	Hypertrophy_model	http://www.genmapp.org/HTML_MAPPs/Human/Hs_Contributed_20051123/physiological_process-GenMAPP/Hs_Hypertrophy_model/Hs_Hypertrophy_model.htm	multicellular organismal development /// myoblast cell fate determination /// adult somatic muscle development /// cell differentiation /// muscle cell differentiation	---	nucleus	cell growth,differentiation	5.5731	1	0	-4	-0.1112	0.8124
5	44	221652_S_AT	C12orf11	chromosome 12 open reading frame 11	---	---	---	---	---	unknown	11.1118	1	1.2501	-2	-0.6024	0.1523
5	45	219326_S_AT	B3GNT2	UDP-GlcNAc:betaGal beta-1,3-N-acetylglucosaminyltransferase 2	---	---	protein amino acid glycosylation	galactosyltransferase activity /// UDP-galactose:beta-N-acetylglucosamine beta-1,3-galactosyltransferase activity /// transferase activity /// transferase activity, transferring glycosyl groups /// manganese ion binding	membrane /// integral to membrane /// integral to membrane		6.6031	1	0	-2	-0.1018	0.8281
5	46	202364_AT	MXI1	MAX interactor 1	---	---	transcription /// regulation of transcription, DNA-dependent /// negative regulation of cell proliferation /// cytoplasmic sequestering of transcription factor /// regulation of transcription	DNA binding /// DNA binding /// transcription corepressor activity /// transcription regulator activity	nucleus /// nucleus	dna repair,transcription:cell cycle,proliferation	6.247	1	0	-2	0.1656	0.7226
5	47	201878_AT	ARIH1	ariadne homolog, ubiquitin-conjugating enzyme E2 binding protein, 1 (Drosophila)	---	---	ubiquitin-dependent protein catabolic process /// ubiquitin-dependent protein catabolic process /// ubiquitin cycle	protein binding /// protein binding /// zinc ion binding /// small conjugating protein ligase activity /// metal ion binding	ubiquitin ligase complex /// cytoplasm		4.8619	1	1.4682	-4	0.2582	0.5762
5	48	217823_S_AT	UBE2J1	ubiquitin-conjugating enzyme E2, J1 (UBC6 homolog, yeast)	---	---	protein modification process /// ubiquitin cycle	ubiquitin-protein ligase activity /// ligase activity /// small conjugating protein ligase activity	endoplasmic reticulum /// membrane /// integral to membrane		14.8539	-1	1.3908	-4	-0.5902	0.1631
5	49	217739_S_AT	PBEF1	pre-B-cell colony enhancing factor 1	---	---	signal transduction /// cell-cell signaling /// positive regulation of cell proliferation /// pyridine nucleotide biosynthetic process	nicotinate phosphoribosyltransferase activity /// cytokine activity /// transferase activity /// transferase activity, transferring glycosyl groups /// nicotinamide phosphoribosyltransferase activity	cytoplasm	biosynthesis,metabolism,metabolic process,biosynthetic process:cell cycle,proliferation:signal transduction,signaling pathway	8.1585	1	1.2898	-4	-0.0956	0.8385
5	50	201329_S_AT	ETS2	v-ets erythroblastosis virus E26 oncogene homolog 2 (avian)	Smooth_muscle_contraction	http://www.genmapp.org/HTML_MAPPs/Human/Hs_Contributed_20051123/physiological_process-GenMAPP/Hs_Smooth_muscle_contraction/Hs_Smooth_muscle_contraction.htm	skeletal development /// regulation of transcription, DNA-dependent	DNA binding /// DNA binding /// transcription factor activity /// transcription factor activity /// sequence-specific DNA binding	nucleus /// nucleus	dna repair,transcription	5.0995	-1	0.178	-4	0.3903	0.3866
5	51	201849_AT	BNIP3	BCL2/adenovirus E1B 19kDa interacting protein 3	---	---	response to hypoxia /// DNA fragmentation during apoptosis /// chromatin remodeling /// oxygen and reactive oxygen species metabolic process /// apoptosis /// apoptosis /// anti-apoptosis /// induction of apoptosis /// cell death /// cell death /// negative regulation of survival gene product activity /// positive regulation of apoptosis /// negative regulation of membrane potential /// regulatio…	protein binding /// identical protein binding /// protein homodimerization activity /// protein heterodimerization activity	nucleus /// nuclear envelope /// nucleoplasm /// cytoplasm /// mitochondrion /// mitochondrion /// mitochondrion /// mitochondrial envelope /// membrane /// integral to membrane /// dendrite /// integral to mitochondrial outer membrane /// mitochondrial membrane /// mitochondrial membrane	biosynthesis,metabolism,metabolic process,biosynthetic process:apoptosis	23.2531	1	0	-2	-0.3311	0.4682
5	52	36553_AT	ASMTL	acetylserotonin O-methyltransferase-like	---	---	melatonin biosynthetic process	methyltransferase activity /// O-methyltransferase activity /// transferase activity /// acetylserotonin O-methyltransferase activity	---	biosynthesis,metabolism,metabolic process,biosynthetic process	9.6863	1	0	-4	-0.0211	0.9641
5	53	206039_AT	RAB33A	RAB33A, member RAS oncogene family	---	---	small GTPase mediated signal transduction /// protein transport	nucleotide binding /// GTPase activity /// GTP binding	membrane	transport,ion channel:signal transduction,signaling pathway	16.4859	1	0	-2	-0.2013	0.6652
5	54	202314_AT	CYP51A1	cytochrome P450, family 51, subfamily A, polypeptide 1	Cholesterol_Biosynthesis	http://www.genmapp.org/HTML_MAPPs/Human/Hs_Contributed_20051123/metabolic_process-GenMAPP/Hs_Cholesterol_Biosynthesis/Hs_Cholesterol_Biosynthesis.htm	electron transport /// steroid biosynthetic process /// cholesterol biosynthetic process /// lipid biosynthetic process /// sterol biosynthetic process	monooxygenase activity /// iron ion binding /// protein binding /// sterol 14-demethylase activity /// oxidoreductase activity /// heme binding /// metal ion binding	endoplasmic reticulum /// microsome /// membrane /// integral to membrane	biosynthesis,metabolism,metabolic process,biosynthetic process:transport,ion channel	12.7309	1	0	-4	0.0945	0.8403
5	55	205251_AT	PER2	period homolog 2 (Drosophila)	Circadian_Exercise	http://www.genmapp.org/HTML_MAPPs/Human/Hs_Contributed_20051123/physiological_process-GenMAPP/Hs_Circadian_Exercise/Hs_Circadian_Exercise.htm	transcription /// regulation of transcription, DNA-dependent /// signal transduction /// circadian rhythm /// rhythmic process	signal transducer activity /// protein binding	cytoplasm	dna repair,transcription:signal transduction,signaling pathway	9.7892	1	0.3833	-2	-0.0716	0.8787
5	56	210512_S_AT	VEGFA	vascular endothelial growth factor A	Hypertrophy_model /// Hypertrophy_model	http://www.genmapp.org/HTML_MAPPs/Human/Hs_Contributed_20051123/physiological_process-GenMAPP/Hs_Hypertrophy_model/Hs_Hypertrophy_model.htm /// http://www.genmapp.org/HTML_MAPPs/Human/Hs_Contributed_20051123/physiological_process-GenMAPP/Hs_Hypertrophy_model/Hs_Hypertrophy_model.htm	regulation of progression through cell cycle /// angiogenesis /// angiogenesis /// angiogenesis /// vasculogenesis /// response to hypoxia /// signal transduction /// multicellular organismal development /// nervous system development /// cell proliferation /// positive regulation of cell proliferation /// cell migration /// cell differentiation /// positive regulation of vascular endothelial gro…	vascular endothelial growth factor receptor binding /// protein binding /// growth factor activity /// growth factor activity /// heparin binding /// heparin binding /// protein homodimerization activity /// extracellular matrix binding	proteinaceous extracellular matrix /// extracellular space /// extracellular space /// membrane	cell growth,differentiation:apoptosis:cell cycle,proliferation:signal transduction,signaling pathway	23.4239	1	0	-2	0.1132	0.8091
		6
6	1	219361_S_AT	ISG20L1	interferon stimulated exonuclease gene 20kDa-like 1	---	---	---	exonuclease activity	intracellular	unknown	1.2623	1	0	-2	0.8321	0.0202
6	2	218611_AT	IER5	immediate early response 5	---	---	---	---	---	unknown	2.0564	-1	1.5354	-4	0.5312	0.2198
6	3	201834_AT	PRKAB1	protein kinase, AMP-activated, beta 1 non-catalytic subunit	Fatty_Acid_Synthesis	http://www.genmapp.org/HTML_MAPPs/Human/Hs_Contributed_20051123/metabolic_process-GenMAPP/Hs_Fatty_Acid_Synthesis/Hs_Fatty_Acid_Synthesis.htm	carbohydrate metabolic process /// fatty acid biosynthetic process /// signal transduction /// lipid biosynthetic process	hydrolase activity, hydrolyzing O-glycosyl compounds /// protein binding	nucleus	biosynthesis,metabolism,metabolic process,biosynthetic process:signal transduction,signaling pathway	1.1574	1	0	-2	0.8187	0.0243
6	4	213293_S_AT	TRIM22	tripartite motif-containing 22	---	---	regulation of transcription, DNA-dependent /// immune response /// response to virus	transcription factor activity /// transcription corepressor activity /// protein binding /// zinc ion binding /// metal ion binding	intracellular /// nucleus	dna repair,transcription:immune response	1.6431	1	0	0	0.5683	0.1831
6	5	209375_AT	XPC	xeroderma pigmentosum, complementation group C	---	---	DNA repair /// DNA repair /// nucleotide-excision repair /// nucleotide-excision repair /// response to DNA damage stimulus	DNA binding /// damaged DNA binding /// damaged DNA binding /// single-stranded DNA binding /// protein binding	nucleus	dna repair,transcription	1.1468	1	0.0059	4	0.6337	0.1265
6	6	203725_AT	GADD45A	growth arrest and DNA-damage-inducible, alpha	Cell_cycle_KEGG /// G1_to_S_cell_cycle_Reactome	http://www.genmapp.org/HTML_MAPPs/Human/Hs_Contributed_20051123/cellular_process-GenMAPP/Hs_Cell_cycle_KEGG/Hs_Cell_cycle_KEGG.htm /// http://www.genmapp.org/HTML_MAPPs/Human/Hs_Contributed_20051123/cellular_process-GenMAPP/Hs_G1_to_S_cell_cycle_Reactome/Hs_G1_to_S_cell_cycle_Reactome.htm	regulation of progression through cell cycle /// regulation of cyclin-dependent protein kinase activity /// DNA repair /// apoptosis /// response to DNA damage stimulus /// cell cycle /// cell cycle arrest /// cell cycle arrest	---	nucleus /// nucleus	dna repair,transcription:apoptosis:cell cycle,proliferation	2.6107	1	0	0	0.761	0.0469
6	7	202284_S_AT	CDKN1A	cyclin-dependent kinase inhibitor 1A (p21, Cip1)	Cell_cycle_KEGG /// Cell_cycle_KEGG /// G1_to_S_cell_cycle_Reactome /// G1_to_S_cell_cycle_Reactome	http://www.genmapp.org/HTML_MAPPs/Human/Hs_Contributed_20051123/cellular_process-GenMAPP/Hs_Cell_cycle_KEGG/Hs_Cell_cycle_KEGG.htm /// http://www.genmapp.org/HTML_MAPPs/Human/Hs_Contributed_20051123/cellular_process-GenMAPP/Hs_Cell_cycle_KEGG/Hs_Cell_cycle_KEGG.htm /// http://www.genmapp.org/HTML_MAPPs/Human/Hs_Contributed_20051123/cellular_process-GenMAPP/Hs_G1_to_S_cell_cycle_Reactome/Hs_G1_to_…	regulation of progression through cell cycle /// regulation of progression through cell cycle /// regulation of cyclin-dependent protein kinase activity /// response to DNA damage stimulus /// cell cycle /// cell cycle arrest /// cell cycle arrest /// negative regulation of cell proliferation /// negative regulation of cell proliferation /// induction of apoptosis by intracellular signals /// res…	protein kinase activity /// protein kinase inhibitor activity /// cyclin-dependent protein kinase inhibitor activity /// cyclin-dependent protein kinase inhibitor activity /// protein binding /// protein binding /// zinc ion binding /// kinase activity /// cyclin binding /// metal ion binding	cyclin-dependent protein kinase holoenzyme complex /// nucleus /// nucleus /// cytoplasm /// cytosol	apoptosis:cell cycle,proliferation	2.192	1	0.0009	2	0.8018	0.0301
6	8	202672_S_AT	ATF3	activating transcription factor 3	Hypertrophy_model /// Hypertrophy_model /// Hypertrophy_model /// Hypertrophy_model /// Hypertrophy_model /// Smooth_muscle_contraction /// Smooth_muscle_contraction /// Smooth_muscle_contraction /// Smooth_muscle_contraction /// Smooth_muscle_contraction	http://www.genmapp.org/HTML_MAPPs/Human/Hs_Contributed_20051123/physiological_process-GenMAPP/Hs_Hypertrophy_model/Hs_Hypertrophy_model.htm /// http://www.genmapp.org/HTML_MAPPs/Human/Hs_Contributed_20051123/physiological_process-GenMAPP/Hs_Hypertrophy_model/Hs_Hypertrophy_model.htm /// http://www.genmapp.org/HTML_MAPPs/Human/Hs_Contributed_20051123/physiological_process-GenMAPP/Hs_Hypertrophy_mo…	transcription /// regulation of transcription, DNA-dependent /// regulation of transcription	DNA binding /// transcription factor activity /// transcription factor activity /// transcription corepressor activity /// protein binding /// sequence-specific DNA binding /// protein dimerization activity	nucleus	dna repair,transcription	5.7929	1	0	-2	0.7533	0.0506
6	9	201631_S_AT	IER3	immediate early response 3	---	---	apoptosis /// anti-apoptosis /// anti-apoptosis /// anatomical structure morphogenesis	---	membrane /// integral to membrane	apoptosis	8.365	1	0	-2	0.8107	0.027
		7
7	1	218251_AT	MID1IP1	MID1 interacting protein 1 (gastrulation specific G12 homolog (zebrafish))	---	---	negative regulation of microtubule depolymerization /// negative regulation of microtubule depolymerization	protein binding /// protein binding	cytoplasm /// microtubule /// microtubule cytoskeleton /// microtubule cytoskeleton		2.3678	-1	1.303	-2	0.1475	0.7522
7	2	219217_AT	NARS2	asparaginyl-tRNA synthetase 2, mitochondrial (putative)	---	---	translation /// tRNA aminoacylation for protein translation /// asparaginyl-tRNA aminoacylation /// aspartyl-tRNA aminoacylation	nucleotide binding /// nucleic acid binding /// aminoacyl-tRNA ligase activity /// aspartate-tRNA ligase activity /// asparagine-tRNA ligase activity /// ATP binding /// ligase activity	cytoplasm /// mitochondrion		7.1874	-1	0	0	0.2216	0.6329
7	3	212181_S_AT	NUDT4	nudix (nucleoside diphosphate linked moiety X)-type motif 4	---	---	intracellular signaling cascade /// cyclic nucleotide metabolic process /// calcium-mediated signaling /// cyclic-nucleotide-mediated signaling /// regulation of RNA export from nucleus /// intracellular transport	magnesium ion binding /// diphosphoinositol-polyphosphate diphosphatase activity /// diphosphoinositol-polyphosphate diphosphatase activity /// diphosphoinositol-polyphosphate diphosphatase activity /// hydrolase activity /// manganese ion binding /// metal ion binding	intracellular /// cytoplasm	biosynthesis,metabolism,metabolic process,biosynthetic process:transport,ion channel	9.0072	-1	0	-2	-0.4519	0.3087
7	4	211733_X_AT	SCP2	sterol carrier protein 2	Mitochondrial_fatty_acid_betaoxidation	http://www.genmapp.org/HTML_MAPPs/Human/Hs_Contributed_20051123/metabolic_process-GenMAPP/Hs_Mitochondrial_fatty_acid_betaoxidation/Hs_Mitochondrial_fatty_acid_betaoxidation.htm	steroid biosynthetic process /// transport /// lipid transport /// metabolic process	sterol carrier activity /// sterol carrier activity /// protein binding /// lipid binding /// oxidoreductase activity /// transferase activity	cytoplasm /// mitochondrion /// peroxisome /// peroxisome	biosynthesis,metabolism,metabolic process,biosynthetic process:transport,ion channel	11.0359	-1	0	-4	-0.6532	0.1116
7	5	212193_S_AT	LARP1	La ribonucleoprotein domain family, member 1	---	---	---	RNA binding /// protein binding	---	unknown	6.44	-1	0	2	0.091	0.8461
7	6	204279_AT	PSMB9	proteasome (prosome, macropain) subunit, beta type, 9 (large multifunctional peptidase 2)	Proteasome_Degradation /// Proteasome_Degradation	http://www.genmapp.org/HTML_MAPPs/Human/Hs_Contributed_20051123/physiological_process-GenMAPP/Hs_Proteasome_Degradation/Hs_Proteasome_Degradation.htm /// http://www.genmapp.org/HTML_MAPPs/Human/Hs_Contributed_20051123/physiological_process-GenMAPP/Hs_Proteasome_Degradation/Hs_Proteasome_Degradation.htm	carbohydrate metabolic process /// glycogen metabolic process /// proteolysis /// ubiquitin-dependent protein catabolic process /// immune response /// regulation of signal transduction /// antigen processing and presentation /// regulation of phosphoprotein phosphatase activity	endopeptidase activity /// threonine endopeptidase activity /// protein phosphatase inhibitor activity /// peptidase activity /// hydrolase activity	proteasome complex (sensu Eukaryota) /// cytoplasm /// cytosol /// proteasome core complex (sensu Eukaryota) /// protein complex	biosynthesis,metabolism,metabolic process,biosynthetic process:immune response:signal transduction,signaling pathway:proteolysis	2.4898	-1	0	-2	-0.8121	0.0265
7	7	218135_AT	ERGIC2	ERGIC and golgi 2	---	---	transport /// ER to Golgi vesicle-mediated transport /// ER to Golgi vesicle-mediated transport	protein binding	endoplasmic reticulum /// ER-Golgi intermediate compartment /// membrane /// integral to membrane	transport,ion channel	5.5269	-1	0	0	-0.1315	0.7787
7	8	218381_S_AT	U2AF2	U2 small nuclear RNA auxiliary factor 2	mRNA_processing_Reactome /// mRNA_processing_Reactome	http://www.genmapp.org/HTML_MAPPs/Human/Hs_Contributed_20051123/cellular_process-GenMAPP/Hs_mRNA_processing_Reactome/Hs_mRNA_processing_Reactome.htm /// http://www.genmapp.org/HTML_MAPPs/Human/Hs_Contributed_20051123/cellular_process-GenMAPP/Hs_mRNA_processing_Reactome/Hs_mRNA_processing_Reactome.htm	nuclear mRNA splicing, via spliceosome /// mRNA processing /// mRNA processing /// RNA splicing	nucleotide binding /// nucleic acid binding /// RNA binding /// protein binding	nucleus /// spliceosome /// spliceosome		8.542	-1	0	-2	0.0772	0.8693
7	9	204009_S_AT	KRAS	v-Ki-ras2 Kirsten rat sarcoma viral oncogene homolog	G_Protein_Signaling /// G_Protein_Signaling /// G_Protein_Signaling /// G_Protein_Signaling /// G_Protein_Signaling /// MAPK_Cascade	http://www.genmapp.org/HTML_MAPPs/Human/Hs_Contributed_20051123/cellular_process-GenMAPP/Hs_G_Protein_Signaling/Hs_G_Protein_Signaling.htm /// http://www.genmapp.org/HTML_MAPPs/Human/Hs_Contributed_20051123/cellular_process-GenMAPP/Hs_G_Protein_Signaling/Hs_G_Protein_Signaling.htm /// http://www.genmapp.org/HTML_MAPPs/Human/Hs_Contributed_20051123/cellular_process-GenMAPP/Hs_G_Protein_Signaling/H…	regulation of progression through cell cycle /// small GTPase mediated signal transduction /// sensory perception of sound	nucleotide binding /// GTPase activity /// protein binding /// GTP binding	intracellular /// membrane	cell cycle,proliferation:signal transduction,signaling pathway	2.3263	-1	0	0	-0.878	0.0093
7	10	209694_AT	PTS	6-pyruvoyltetrahydropterin synthase	---	---	amino acid metabolic process /// L-phenylalanine catabolic process /// tetrahydrobiopterin biosynthetic process /// tetrahydrobiopterin biosynthetic process /// central nervous system development	6-pyruvoyltetrahydropterin synthase activity /// 6-pyruvoyltetrahydropterin synthase activity /// protein binding /// zinc ion binding /// lyase activity /// identical protein binding /// metal ion binding	cytoplasm /// mitochondrion	biosynthesis,metabolism,metabolic process,biosynthetic process	6.861	-1	0	0	0.2004	0.6667
7	11	202333_S_AT	UBE2B	ubiquitin-conjugating enzyme E2B (RAD6 homolog)	---	---	DNA repair /// postreplication repair /// protein modification process /// ubiquitin-dependent protein catabolic process /// ubiquitin cycle /// response to DNA damage stimulus /// sperm axoneme assembly	ubiquitin-protein ligase activity /// protein binding /// ligase activity /// small conjugating protein ligase activity	chromatin /// membrane	dna repair,transcription	11.8655	-1	0	-2	0.1231	0.7926
7	12	203931_S_AT	MRPL12	mitochondrial ribosomal protein L12	---	---	translation /// translation	RNA binding /// structural constituent of ribosome /// structural constituent of ribosome	intracellular /// mitochondrion /// mitochondrial large ribosomal subunit /// ribosome /// ribonucleoprotein complex		10.5509	1	0	-4	0.0958	0.8381
7	13	203279_AT	EDEM1	ER degradation enhancer, mannosidase alpha-like 1	---	---	response to unfolded protein /// ER-associated protein catabolic process /// ER-associated protein catabolic process	mannosyl-oligosaccharide 1,2-alpha-mannosidase activity /// calcium ion binding /// protein binding	endoplasmic reticulum /// membrane /// integral to membrane /// integral to endoplasmic reticulum membrane /// integral to endoplasmic reticulum membrane		4.4658	-1	0.0004	-2	-0.4281	0.3379
7	14	202602_S_AT	HTATSF1	HIV-1 Tat specific factor 1	---	---	transcription /// regulation of transcription, DNA-dependent /// regulation of transcription from RNA polymerase II promoter /// viral genome replication	nucleotide binding /// nucleic acid binding /// RNA polymerase II transcription factor activity /// transcription elongation regulator activity /// RNA binding /// protein binding	nucleus	dna repair,transcription	6.3585	-1	0	0	-0.6754	0.0959
7	15	217933_S_AT	LAP3	leucine aminopeptidase 3	---	---	proteolysis /// proteolysis /// protein metabolic process	magnesium ion binding /// magnesium ion binding /// aminopeptidase activity /// leucyl aminopeptidase activity /// leucyl aminopeptidase activity /// peptidase activity /// zinc ion binding /// zinc ion binding /// hydrolase activity /// prolyl aminopeptidase activity /// prolyl aminopeptidase activity /// manganese ion binding /// manganese ion binding /// metal ion binding	intracellular /// cytoplasm /// cytoplasm /// mitochondrion	biosynthesis,metabolism,metabolic process,biosynthetic process:proteolysis	12.3471	-1	0.4029	-2	-0.174	0.7091
7	16	201807_AT	VPS26A	vacuolar protein sorting 26 homolog A (S. pombe)	---	---	transport /// vacuolar transport /// protein transport /// retrograde transport, endosome to Golgi /// retrograde transport, endosome to Golgi	protein binding /// protein transporter activity	cytoplasm /// endosome /// cytosol /// membrane /// retromer complex	transport,ion channel	19.398	-1	0	2	-0.7075	0.0753
7	17	212174_AT	AK2	adenylate kinase 2	---	---	nucleobase, nucleoside, nucleotide and nucleic acid metabolic process	nucleotide binding /// adenylate kinase activity /// adenylate kinase activity /// ATP binding /// kinase activity /// transferase activity /// phosphotransferase activity, phosphate group as acceptor /// nucleotide kinase activity /// nucleoside kinase activity	mitochondrion /// mitochondrial inner membrane	biosynthesis,metabolism,metabolic process,biosynthetic process	4.5186	-1	0	-2	0.0696	0.8822
7	18	200659_S_AT	PHB	prohibitin	---	---	regulation of progression through cell cycle /// DNA replication /// signal transduction /// negative regulation of cell proliferation /// negative regulation of transcription /// histone deacetylation /// regulation of apoptosis /// regulation of transcription	protein binding /// transcription activator activity /// transcription repressor activity	nucleus /// nucleoplasm /// mitochondrion /// mitochondrion /// mitochondrial inner membrane /// integral to plasma membrane /// membrane	dna repair,transcription:apoptosis:cell cycle,proliferation:dna replication:signal transduction,signaling pathway	10.1538	-1	0	-2	0.1558	0.7387
7	19	220865_S_AT	PDSS1	prenyl (decaprenyl) diphosphate synthase, subunit 1	---	---	ubiquinone biosynthetic process /// ubiquinone biosynthetic process /// isoprenoid biosynthetic process /// isoprenoid biosynthetic process	trans-hexaprenyltranstransferase activity /// transferase activity /// protein heterodimerization activity	---	biosynthesis,metabolism,metabolic process,biosynthetic process	7.3951	-1	1.6193	2	-0.3592	0.4287
7	20	219110_AT	NOLA1	nucleolar protein family A, member 1 (H/ACA small nucleolar RNPs)	---	---	rRNA processing /// ribosome biogenesis and assembly	RNA binding /// cation channel activity /// rRNA binding	membrane fraction /// small nucleolar ribonucleoprotein complex /// ribonucleoprotein complex		6.516	-1	0.6768	-4	-0.2377	0.6077
7	21	212885_AT	MPHOSPH10	M-phase phosphoprotein 10 (U3 small nucleolar ribonucleoprotein)	---	---	rRNA processing /// RNA processing /// RNA splicing /// ribosome biogenesis and assembly	protein binding /// RNA splicing factor activity, transesterification mechanism	nucleus /// nucleolus /// small nucleolar ribonucleoprotein complex /// ribonucleoprotein complex		1.602	-1	1.3927	2	0.1388	0.7666
7	22	211949_S_AT	NOLC1	nucleolar and coiled-body phosphoprotein 1	---	---	rRNA processing /// cell cycle /// mitosis	nucleotide binding /// protein binding /// ATP binding /// GTP binding	nucleolus /// cytoplasm /// cytoplasm	cell cycle,proliferation	6.7501	1	0	-2	0.5427	0.2081
7	23	217971_AT	MAP2K1IP1	mitogen-activated protein kinase kinase 1 interacting protein 1	---	---	---	protein binding /// kinase activity	endosome /// membrane	unknown	7.5004	-1	0	-2	-0.5143	0.2376
7	24	203828_S_AT	IL32	interleukin 32	---	---	defense response /// immune response /// cell adhesion	cytokine activity	extracellular space /// extracellular space	cell adhesion:immune response	6.6939	-1	0	-2	0.0738	0.8751
7	25	211339_S_AT	ITK	IL2-inducible T-cell kinase	---	---	protein amino acid phosphorylation /// cellular defense response /// signal transduction /// intracellular signaling cascade	nucleotide binding /// protein kinase activity /// protein-tyrosine kinase activity /// non-membrane spanning protein tyrosine kinase activity /// ATP binding /// zinc ion binding /// kinase activity /// transferase activity /// metal ion binding	membrane	signal transduction,signaling pathway	1.8329	-1	1.5593	0	-0.5197	0.2319
7	26	205324_S_AT	FTSJ1	FtsJ homolog 1 (E. coli)	---	---	rRNA processing	methyltransferase activity /// transferase activity	---		7.0312	-1	1.3183	-4	0.051	0.9136
7	27	219956_AT	GALNT6	UDP-N-acetyl-alpha-D-galactosamine:polypeptide N-acetylgalactosaminyltransferase 6 (GalNAc-T6)	---	---	protein amino acid O-linked glycosylation	polypeptide N-acetylgalactosaminyltransferase activity /// polypeptide N-acetylgalactosaminyltransferase activity /// calcium ion binding /// sugar binding /// transferase activity /// transferase activity, transferring glycosyl groups /// manganese ion binding	membrane /// integral to membrane		15.36	-1	0	-2	0.1819	0.6963
7	28	208877_AT	PAK2	p21 (CDKN1A)-activated kinase 2	Integrin-mediated_cell_adhesion_KEGG /// Integrin-mediated_cell_adhesion_KEGG	http://www.genmapp.org/HTML_MAPPs/Human/Hs_Contributed_20051123/cellular_process-GenMAPP/Hs_Integrin-mediated_cell_adhesion_KEGG/Hs_Integrin-mediated_cell_adhesion_KEGG.htm /// http://www.genmapp.org/HTML_MAPPs/Human/Hs_Contributed_20051123/cellular_process-GenMAPP/Hs_Integrin-mediated_cell_adhesion_KEGG/Hs_Integrin-mediated_cell_adhesion_KEGG.htm	protein amino acid phosphorylation /// protein amino acid phosphorylation /// protein amino acid phosphorylation /// negative regulation of protein kinase activity /// signal transduction /// protein amino acid autophosphorylation	nucleotide binding /// catalytic activity /// protein kinase activity /// protein kinase activity /// protein serine/threonine kinase activity /// protein serine/threonine kinase activity /// protein binding /// ATP binding /// kinase activity /// transferase activity /// identical protein binding	---	signal transduction,signaling pathway	5.2996	-1	1.7302	0	-0.316	0.4899
7	29	212432_AT	GRPEL1	GrpE-like 1, mitochondrial (E. coli)	---	---	protein folding /// protein import into mitochondrial matrix	adenyl-nucleotide exchange factor activity /// protein binding /// protein homodimerization activity /// unfolded protein binding /// chaperone binding	mitochondrion /// mitochondrial matrix		0.5616	-1	1.7589	-2	0.1965	0.6728
7	30	211961_S_AT	RAB7A	RAB7A, member RAS oncogene family	---	---	transport /// endocytosis /// small GTPase mediated signal transduction /// protein transport	nucleotide binding /// GTPase activity /// protein binding /// GTP binding	lysosome /// lysosome /// endosome /// late endosome /// late endosome /// cytoplasmic vesicle	transport,ion channel:signal transduction,signaling pathway	3.6833	-1	0.5818	-2	-0.3706	0.4131
7	31	210337_S_AT	ACLY	ATP citrate lyase	Fatty_Acid_Synthesis /// Fatty_Acid_Synthesis	http://www.genmapp.org/HTML_MAPPs/Human/Hs_Contributed_20051123/metabolic_process-GenMAPP/Hs_Fatty_Acid_Synthesis/Hs_Fatty_Acid_Synthesis.htm /// http://www.genmapp.org/HTML_MAPPs/Human/Hs_Contributed_20051123/metabolic_process-GenMAPP/Hs_Fatty_Acid_Synthesis/Hs_Fatty_Acid_Synthesis.htm	citrate metabolic process /// ATP catabolic process /// metabolic process /// lipid biosynthetic process /// coenzyme A metabolic process	nucleotide binding /// magnesium ion binding /// catalytic activity /// ATP citrate synthase activity /// ATP citrate synthase activity /// protein binding /// ATP binding /// transferase activity /// metal ion binding	cytoplasm /// citrate lyase complex	biosynthesis,metabolism,metabolic process,biosynthetic process	7.9964	1	0	-4	0.511	0.2411
7	32	209860_S_AT	ANXA7	annexin A7	---	---	---	voltage-gated calcium channel activity /// calcium ion binding /// phospholipid binding /// calcium-dependent phospholipid binding	---	unknown	6.984	-1	1.9389	-4	0.0386	0.9345
7	33	200749_AT	RAN	RAN, member RAS oncogene family	---	---	regulation of progression through cell cycle /// DNA metabolic process /// RNA export from nucleus /// protein export from nucleus /// transport /// intracellular protein transport /// nucleocytoplasmic transport /// mitotic spindle organization and biogenesis /// mitosis /// signal transduction /// signal transduction /// small GTPase mediated signal transduction /// protein transport /// androg…	nucleotide binding /// chromatin binding /// transcription coactivator activity /// GTPase activity /// GTPase activity /// protein binding /// protein binding /// GTP binding /// GTP binding /// androgen receptor binding	chromatin /// nuclear pore /// cytoplasm /// cytoplasm	dna repair,transcription:biosynthesis,metabolism,metabolic process,biosynthetic process:transport,ion channel:cell cycle,proliferation:signal transduction,signaling pathway	4.2938	-1	1.2549	2	-0.1911	0.6815
7	34	201953_AT	CIB1	calcium and integrin binding 1 (calmyrin)	---	---	double-strand break repair /// apoptosis /// apoptosis /// response to DNA damage stimulus /// cell adhesion	calcium ion binding /// calcium ion binding /// calcium ion binding /// protein binding /// protein binding /// protein binding	nucleoplasm /// nucleoplasm /// cytoplasm /// endoplasmic reticulum /// endoplasmic reticulum /// membrane /// membrane	cell adhesion:apoptosis	3.6638	-1	0	0	-0.1189	0.7996
7	35	209340_AT	UAP1	UDP-N-acteylglucosamine pyrophosphorylase 1	---	---	UDP-N-acetylglucosamine biosynthetic process /// metabolic process	UDP-N-acetylglucosamine diphosphorylase activity /// UDP-N-acetylglucosamine diphosphorylase activity /// transferase activity /// nucleotidyltransferase activity	cytoplasm	biosynthesis,metabolism,metabolic process,biosynthetic process	9.8266	-1	0	-2	-0.1268	0.7865
7	36	207628_S_AT	WBSCR22	Williams Beuren syndrome chromosome region 22	---	---	metabolic process	methyltransferase activity /// methyltransferase activity /// transferase activity	---	biosynthesis,metabolism,metabolic process,biosynthetic process	4.0363	-1	0	0	0.1793	0.7005
7	37	202675_AT	SDHB	succinate dehydrogenase complex, subunit B, iron sulfur (Ip)	Electron_Transport_Chain /// Krebs-TCA_Cycle	http://www.genmapp.org/HTML_MAPPs/Human/Hs_Contributed_20051123/metabolic_process-GenMAPP/Hs_Electron_Transport_Chain/Hs_Electron_Transport_Chain.htm /// http://www.genmapp.org/HTML_MAPPs/Human/Hs_Contributed_20051123/metabolic_process-GenMAPP/Hs_Krebs-TCA_Cycle/Hs_Krebs-TCA_Cycle.htm	tricarboxylic acid cycle /// tricarboxylic acid cycle /// electron transport /// transport /// aerobic respiration	iron ion binding /// succinate dehydrogenase (ubiquinone) activity /// electron carrier activity /// oxidoreductase activity /// metal ion binding /// iron-sulfur cluster binding /// 2 iron, 2 sulfur cluster binding /// 3 iron, 4 sulfur cluster binding /// 4 iron, 4 sulfur cluster binding	mitochondrion /// mitochondrion /// mitochondrial inner membrane /// membrane	transport,ion channel	10.1458	-1	0	0	0.2714	0.556
7	38	201129_AT	SFRS7	splicing factor, arginine/serine-rich 7, 35kDa	mRNA_processing_Reactome /// mRNA_processing_Reactome	http://www.genmapp.org/HTML_MAPPs/Human/Hs_Contributed_20051123/cellular_process-GenMAPP/Hs_mRNA_processing_Reactome/Hs_mRNA_processing_Reactome.htm /// http://www.genmapp.org/HTML_MAPPs/Human/Hs_Contributed_20051123/cellular_process-GenMAPP/Hs_mRNA_processing_Reactome/Hs_mRNA_processing_Reactome.htm	mRNA processing /// mRNA processing /// RNA splicing /// RNA splicing	nucleotide binding /// nucleic acid binding /// RNA binding /// protein binding /// zinc ion binding /// metal ion binding	nucleus		8.2331	-1	0	0	-0.3943	0.3814
7	39	212411_AT	IMP4	IMP4, U3 small nucleolar ribonucleoprotein, homolog (yeast)	---	---	rRNA processing /// rRNA processing /// ribosome biogenesis and assembly	protein binding	nucleolus /// ribonucleoprotein complex		15.8849	1	0.0008	2	0.2827	0.5389
7	40	217722_S_AT	NGRN	neugrin, neurite outgrowth associated	---	---	protein modification process /// multicellular organismal development /// nervous system development /// cell differentiation /// neuron differentiation	tubulin-tyrosine ligase activity	nucleus	cell growth,differentiation	6.1067	-1	0	2	0.0558	0.9054
7	41	209433_S_AT	PPAT	phosphoribosyl pyrophosphate amidotransferase	---	---	purine nucleotide biosynthetic process /// purine nucleotide biosynthetic process /// glutamine metabolic process /// metabolic process /// purine base biosynthetic process /// nucleoside metabolic process	magnesium ion binding /// catalytic activity /// amidophosphoribosyltransferase activity /// amidophosphoribosyltransferase activity /// iron ion binding /// transferase activity /// transferase activity, transferring glycosyl groups /// metal ion binding /// iron-sulfur cluster binding /// 4 iron, 4 sulfur cluster binding	---	biosynthesis,metabolism,metabolic process,biosynthetic process	6.1376	-1	0	0	-0.3512	0.4398
7	42	216194_S_AT	TBCB	tubulin folding cofactor B	---	---	protein folding /// multicellular organismal development /// nervous system development /// cell differentiation	protein binding	cytoplasm /// cytoskeleton /// microtubule /// microtubule cytoskeleton	cell growth,differentiation	10.328	1	0	0	-0.1509	0.7468
7	43	212168_AT	RBM12	RNA binding motif protein 12	---	---	lipid metabolic process /// vesicle-mediated transport	nucleotide binding /// phosphatidylserine binding /// nucleic acid binding /// RNA binding /// transporter activity /// protein binding /// calcium-dependent phospholipid binding	---	biosynthesis,metabolism,metabolic process,biosynthetic process:transport,ion channel	10.5502	-1	0	-2	0.1051	0.8225
7	44	201912_S_AT	GSPT1	G1 to S phase transition 1	---	---	G1/S transition of mitotic cell cycle /// mRNA catabolic process, nonsense-mediated decay /// translation	nucleotide binding /// translation release factor activity /// translation release factor activity /// GTPase activity /// GTPase activity /// protein binding /// protein binding /// GTP binding	intracellular	cell cycle,proliferation	5.0359	-1	0	-4	-0.4617	0.297
7	45	205895_S_AT	NOLC1	nucleolar and coiled-body phosphoprotein 1	---	---	rRNA processing /// cell cycle /// mitosis	nucleotide binding /// protein binding /// ATP binding /// GTP binding	nucleolus /// cytoplasm /// cytoplasm	cell cycle,proliferation	10.7839	-1	0	0	0.5499	0.2009
7	46	212773_S_AT	TOMM20	translocase of outer mitochondrial membrane 20 homolog (yeast)	---	---	protein targeting /// protein targeting to mitochondrion /// transport /// intracellular protein transport /// protein transport /// protein import into mitochondrion	protein binding /// protein transmembrane transporter activity /// protein transmembrane transporter activity /// unfolded protein binding	mitochondrion /// mitochondrial outer membrane translocase complex /// mitochondrial outer membrane translocase complex /// mitochondrial outer membrane translocase complex /// membrane /// integral to membrane /// outer membrane	transport,ion channel	9.648	-1	0.9563	2	-0.1311	0.7793
7	47	201660_AT	ACSL3	Full-length cDNA clone CS0DF008YJ12 of Fetal brain of Homo sapiens (human) /// Acyl-CoA synthetase long-chain family member 3	Fatty_Acid_Degradation /// Fatty_Acid_Degradation /// Mitochondrial_fatty_acid_betaoxidation /// Mitochondrial_fatty_acid_betaoxidation	http://www.genmapp.org/HTML_MAPPs/Human/Hs_Contributed_20051123/metabolic_process-GenMAPP/Hs_Fatty_Acid_Degradation/Hs_Fatty_Acid_Degradation.htm /// http://www.genmapp.org/HTML_MAPPs/Human/Hs_Contributed_20051123/metabolic_process-GenMAPP/Hs_Fatty_Acid_Degradation/Hs_Fatty_Acid_Degradation.htm /// http://www.genmapp.org/HTML_MAPPs/Human/Hs_Contributed_20051123/metabolic_process-GenMAPP/Hs_Mitoch…	lipid metabolic process /// fatty acid metabolic process /// metabolic process	magnesium ion binding /// catalytic activity /// fatty-acyl-CoA synthase activity /// long-chain-fatty-acid-CoA ligase activity /// protein binding /// ligase activity	mitochondrion /// peroxisome /// endoplasmic reticulum /// microsome /// membrane /// integral to membrane	biosynthesis,metabolism,metabolic process,biosynthetic process	5.6362	-1	0.6042	0	-0.6915	0.0853
7	48	203119_AT	CCDC86	coiled-coil domain containing 86	---	---	---	---	---	unknown	10.1818	1	0	-2	0.2026	0.6631
7	49	203622_S_AT	PNO1	partner of NOB1 homolog (S. cerevisiae)	---	---	---	RNA binding	nucleolus	unknown	2.8154	-1	1.7676	-2	0.1358	0.7715
7	50	201563_AT	SORD	sorbitol dehydrogenase	---	---	sorbitol metabolic process /// visual perception	L-iditol 2-dehydrogenase activity /// zinc ion binding /// oxidoreductase activity /// metal ion binding	---	biosynthesis,metabolism,metabolic process,biosynthetic process	5.0656	-1	0	0	-0.0296	0.9498
7	51	212627_S_AT	EXOSC7	exosome component 7	---	---	rRNA processing /// rRNA processing /// RNA processing /// RNA catabolic process	3'-5'-exoribonuclease activity /// 3'-5'-exoribonuclease activity /// RNA binding /// RNA binding /// nuclease activity /// exonuclease activity /// protein binding /// hydrolase activity	exosome (RNase complex) /// exosome (RNase complex)		10.9926	-1	0	0	0.0922	0.8441
7	52	213251_AT	SMARCA5	SWI/SNF related, matrix associated, actin dependent regulator of chromatin, subfamily a, member 5	---	---	nucleosome assembly /// chromatin remodeling /// chromatin remodeling /// transcription initiation /// regulation of transcription from RNA polymerase II promoter /// chromatin modification /// nucleosome positioning	nucleotide binding /// nucleic acid binding /// DNA binding /// DNA binding /// RNA polymerase II transcription factor activity /// helicase activity /// helicase activity /// protein binding /// ATP binding /// ATP binding /// hydrolase activity /// ATPase activity /// histone binding	condensed chromosome /// nucleus /// nucleus /// nucleoplasm /// RSF complex	dna repair,transcription	8.2145	-1	0	-4	-0.4424	0.3202
7	53	215438_X_AT	GSPT1	G1 to S phase transition 1	---	---	G1/S transition of mitotic cell cycle /// mRNA catabolic process, nonsense-mediated decay /// translation	nucleotide binding /// translation release factor activity /// translation release factor activity /// GTPase activity /// GTPase activity /// protein binding /// protein binding /// GTP binding	intracellular	cell cycle,proliferation	9.3585	-1	1.0894	2	-0.3217	0.4816
7	54	203244_AT	PEX5	peroxisomal biogenesis factor 5	---	---	protein targeting to peroxisome /// transport /// protein transport	peroxisome targeting sequence binding /// receptor activity /// peroxisome matrix targeting signal-1 binding /// protein binding	cytoplasm /// peroxisome /// peroxisome /// peroxisomal membrane /// membrane	transport,ion channel	10.9728	-1	0	2	0.0283	0.952
7	55	201223_S_AT	RAD23B	RAD23 homolog B (S. cerevisiae)	---	---	DNA repair /// nucleotide-excision repair /// nucleotide-excision repair /// protein modification process /// ubiquitin cycle /// response to DNA damage stimulus	single-stranded DNA binding /// protein binding	nucleus /// nucleus /// cytoplasm /// cytosol /// protein complex	dna repair,transcription	5.0086	-1	1.383	-2	-0.2999	0.5135
7	56	202043_S_AT	SMS	spermine synthase	---	---	methionine metabolic process /// polyamine metabolic process	catalytic activity /// spermidine synthase activity /// transferase activity /// spermine synthase activity	---	biosynthesis,metabolism,metabolic process,biosynthetic process	7.8529	-1	0	0	-0.2614	0.5712
7	57	211686_S_AT	RBM13	RNA binding motif protein 13	---	---	---	---	---	unknown	7.1121	-1	0	0	-0.0734	0.8757
7	58	221751_AT	SLC2A3P1	Solute carrier family 2 (facilitated glucose transporter), member 3 pseudogene 1	---	---	---	---	---	unknown	7.0169	-1	0	0	0.15	0.7481
7	59	221230_S_AT	ARID4B	AT rich interactive domain 4B (RBP1-like)	---	---	chromatin assembly or disassembly /// transcription /// regulation of transcription, DNA-dependent	nucleic acid binding /// DNA binding /// chromatin binding	chromatin /// intracellular /// nucleus /// cytoplasm	dna repair,transcription	17.5255	1	0	0	-0.1603	0.7314
7	60	218016_S_AT	POLR3E	polymerase (RNA) III (DNA directed) polypeptide E (80kD)	RNA_transcription_Reactome	http://www.genmapp.org/HTML_MAPPs/Human/Hs_Contributed_20051123/cellular_process-GenMAPP/Hs_RNA_transcription_Reactome/Hs_RNA_transcription_Reactome.htm	transcription	DNA-directed RNA polymerase activity	nucleus	dna repair,transcription	5.5757	-1	1.3848	0	-0.113	0.8094
7	61	201038_S_AT	ANP32A	Acidic (leucine-rich) nuclear phosphoprotein 32 family, member A	---	---	nucleocytoplasmic transport /// nucleocytoplasmic transport /// intracellular signaling cascade	protein binding /// protein binding	nucleus /// cytoplasm /// cytoplasm /// cytoplasm /// endoplasmic reticulum /// perinuclear region of cytoplasm	transport,ion channel	5.7742	-1	1.8883	0	0.1399	0.7648
7	62	212434_AT	GRPEL1	GrpE-like 1, mitochondrial (E. coli)	---	---	protein folding /// protein import into mitochondrial matrix	adenyl-nucleotide exchange factor activity /// protein binding /// protein homodimerization activity /// unfolded protein binding /// chaperone binding	mitochondrion /// mitochondrial matrix		3.9386	-1	1.6849	0	-0.1179	0.8013
7	63	221478_AT	BNIP3L	BCL2/adenovirus E1B 19kDa interacting protein 3-like	Apoptosis /// Apoptosis /// Apoptosis	http://www.genmapp.org/HTML_MAPPs/Human/Hs_Contributed_20051123/cellular_process-GenMAPP/Hs_Apoptosis/Hs_Apoptosis.htm /// http://www.genmapp.org/HTML_MAPPs/Human/Hs_Contributed_20051123/cellular_process-GenMAPP/Hs_Apoptosis/Hs_Apoptosis.htm /// http://www.genmapp.org/HTML_MAPPs/Human/Hs_Contributed_20051123/cellular_process-GenMAPP/Hs_Apoptosis/Hs_Apoptosis.htm	apoptosis /// induction of apoptosis /// negative regulation of survival gene product activity /// positive regulation of apoptosis /// negative regulation of apoptosis /// defense response to virus	protein binding /// lamin binding /// protein homodimerization activity /// protein heterodimerization activity	nuclear envelope /// mitochondrion /// mitochondrion /// mitochondrial envelope /// endoplasmic reticulum /// endoplasmic reticulum /// membrane /// integral to membrane /// intrinsic to membrane	apoptosis	3.5548	-1	1.7772	0	-0.4907	0.2635
7	64	209685_S_AT	PRKCB1	protein kinase C, beta 1	Calcium_regulation_in_cardiac_cells /// G_Protein_Signaling /// Smooth_muscle_contraction /// Wnt_signaling	http://www.genmapp.org/HTML_MAPPs/Human/Hs_Contributed_20051123/physiological_process-GenMAPP/Hs_Calcium_regulation_in_cardiac_cells/Hs_Calcium_regulation_in_cardiac_cells.htm /// http://www.genmapp.org/HTML_MAPPs/Human/Hs_Contributed_20051123/cellular_process-GenMAPP/Hs_G_Protein_Signaling/Hs_G_Protein_Signaling.htm /// http://www.genmapp.org/HTML_MAPPs/Human/Hs_Contributed_20051123/physiologica…	protein amino acid phosphorylation /// protein amino acid phosphorylation /// calcium ion transport /// cellular calcium ion homeostasis /// signal transduction /// intracellular signaling cascade	nucleotide binding /// protein kinase activity /// protein serine/threonine kinase activity /// protein kinase C activity /// protein kinase C activity /// calcium channel regulator activity /// calcium ion binding /// protein binding /// ATP binding /// zinc ion binding /// kinase activity /// transferase activity /// diacylglycerol binding /// metal ion binding	nucleus /// cytoplasm /// cytoplasm /// plasma membrane /// membrane	transport,ion channel:signal transduction,signaling pathway	1.3258	-1	0.7177	0	-0.687	0.0881
7	65	218984_AT	PUS7	pseudouridylate synthase 7 homolog (S. cerevisiae)	---	---	tRNA processing	pseudouridylate synthase activity /// isomerase activity	---		5.5374	-1	1.4786	0	-0.0748	0.8734
7	66	213376_AT	ZBTB1	zinc finger and BTB domain containing 1	---	---	transcription /// regulation of transcription, DNA-dependent	nucleic acid binding /// DNA binding /// protein binding /// zinc ion binding /// metal ion binding	intracellular	dna repair,transcription	13.7817	1	0.0007	0	0.2042	0.6605
7	67	207250_AT	SIX6	SIX homeobox 6	---	---	regulation of transcription, DNA-dependent /// multicellular organismal development /// visual perception /// organ morphogenesis /// regulation of transcription	DNA binding /// transcription factor activity /// protein binding /// sequence-specific DNA binding	nucleus	dna repair,transcription	8.9167	-1	0	0	-0.2142	0.6446
7	68	202540_S_AT	HMGCR	3-hydroxy-3-methylglutaryl-Coenzyme A reductase	Cholesterol_Biosynthesis /// Statin_Pathway_PharmGKB	http://www.genmapp.org/HTML_MAPPs/Human/Hs_Contributed_20051123/metabolic_process-GenMAPP/Hs_Cholesterol_Biosynthesis/Hs_Cholesterol_Biosynthesis.htm /// http://www.genmapp.org/HTML_MAPPs/Human/Hs_Contributed_20051123/metabolic_process-GenMAPP/Hs_Statin_Pathway_PharmGKB/Hs_Statin_Pathway_PharmGKB.htm	lipid metabolic process /// steroid biosynthetic process /// cholesterol biosynthetic process /// cholesterol metabolic process /// germ cell migration /// gonad development /// lipid biosynthetic process /// biosynthetic process /// sterol biosynthetic process	hydroxymethylglutaryl-CoA reductase (NADPH) activity /// oxidoreductase activity	membrane fraction /// peroxisome /// endoplasmic reticulum /// endoplasmic reticulum membrane /// endoplasmic reticulum membrane /// membrane /// integral to membrane	biosynthesis,metabolism,metabolic process,biosynthetic process	8.8292	-1	0	0	0.1063	0.8206
7	69	202539_S_AT	HMGCR	3-hydroxy-3-methylglutaryl-Coenzyme A reductase	Cholesterol_Biosynthesis /// Statin_Pathway_PharmGKB	http://www.genmapp.org/HTML_MAPPs/Human/Hs_Contributed_20051123/metabolic_process-GenMAPP/Hs_Cholesterol_Biosynthesis/Hs_Cholesterol_Biosynthesis.htm /// http://www.genmapp.org/HTML_MAPPs/Human/Hs_Contributed_20051123/metabolic_process-GenMAPP/Hs_Statin_Pathway_PharmGKB/Hs_Statin_Pathway_PharmGKB.htm	lipid metabolic process /// steroid biosynthetic process /// cholesterol biosynthetic process /// cholesterol metabolic process /// germ cell migration /// gonad development /// lipid biosynthetic process /// biosynthetic process /// sterol biosynthetic process	hydroxymethylglutaryl-CoA reductase (NADPH) activity /// oxidoreductase activity	membrane fraction /// peroxisome /// endoplasmic reticulum /// endoplasmic reticulum membrane /// endoplasmic reticulum membrane /// membrane /// integral to membrane	biosynthesis,metabolism,metabolic process,biosynthetic process	9.8411	-1	0	0	0.2639	0.5675
		8
8	1	201332_S_AT	STAT6	signal transducer and activator of transcription 6, interleukin-4 induced	---	---	negative regulation of T-helper 2 type immune response /// transcription /// regulation of transcription, DNA-dependent /// regulation of transcription from RNA polymerase II promoter /// signal transduction /// signal transduction /// intracellular signaling cascade /// regulation of cell proliferation /// positive regulation of transcription from RNA polymerase II promoter /// positive regulati…	DNA binding /// transcription factor activity /// transcription factor activity /// signal transducer activity /// calcium ion binding /// protein binding /// sequence-specific DNA binding	nucleus /// cytoplasm	dna repair,transcription:cell cycle,proliferation:immune response:signal transduction,signaling pathway	2.2083	-1	0.9182	-1	0.8001	0.0307
8	2	202585_S_AT	NFX1	nuclear transcription factor, X-box binding 1	---	---	negative regulation of transcription from RNA polymerase II promoter /// transcription /// regulation of transcription, DNA-dependent /// transcription from RNA polymerase II promoter /// ubiquitin cycle /// inflammatory response	nucleic acid binding /// DNA binding /// transcription factor activity /// transcription factor activity /// protein binding /// zinc ion binding /// ligase activity /// metal ion binding	nucleus	dna repair,transcription	3.5509	-1	0	1	0.7689	0.0434
8	3	204061_AT	PRKX	protein kinase, X-linked	---	---	protein amino acid phosphorylation /// protein amino acid phosphorylation	nucleotide binding /// protein kinase activity /// protein serine/threonine kinase activity /// cAMP-dependent protein kinase activity /// protein-tyrosine kinase activity /// ATP binding /// kinase activity /// transferase activity	---		3.5124	-1	0	-2	0.8951	0.0065
8	4	201465_S_AT	JUN	jun oncogene	Apoptosis /// Apoptosis_GenMAPP /// MAPK_Cascade /// Smooth_muscle_contraction /// TGF_Beta_Signaling_Pathway /// Wnt_signaling	http://www.genmapp.org/HTML_MAPPs/Human/Hs_Contributed_20051123/cellular_process-GenMAPP/Hs_Apoptosis/Hs_Apoptosis.htm /// http://www.genmapp.org/HTML_MAPPs/Human/Hs_Contributed_20051123/cellular_process-GenMAPP/Hs_Apoptosis_GenMAPP/Hs_Apoptosis_GenMAPP.htm /// http://www.genmapp.org/HTML_MAPPs/Human/Hs_Contributed_20051123/cellular_process-GenMAPP/Hs_MAPK_Cascade/Hs_MAPK_Cascade.htm /// http://w…	regulation of progression through cell cycle /// transcription /// regulation of transcription, DNA-dependent /// cellular process /// leading edge cell differentiation /// regulation of transcription /// positive regulation of transcription from RNA polymerase II promoter	DNA binding /// DNA binding /// transcription factor activity /// transcription factor activity /// RNA polymerase II transcription factor activity /// protein binding /// protein binding /// sequence-specific DNA binding /// protein dimerization activity	nuclear chromosome /// nucleus /// transcription factor complex	dna repair,transcription:cell growth,differentiation:cell cycle,proliferation	3.9493	-1	0.496	0	0.214	0.645
8	5	217373_X_AT	MDM2	Mdm2, transformed 3T3 cell double minute 2, p53 binding protein (mouse)	Apoptosis /// Apoptosis_GenMAPP /// Cell_cycle_KEGG /// G1_to_S_cell_cycle_Reactome	http://www.genmapp.org/HTML_MAPPs/Human/Hs_Contributed_20051123/cellular_process-GenMAPP/Hs_Apoptosis/Hs_Apoptosis.htm /// http://www.genmapp.org/HTML_MAPPs/Human/Hs_Contributed_20051123/cellular_process-GenMAPP/Hs_Apoptosis_GenMAPP/Hs_Apoptosis_GenMAPP.htm /// http://www.genmapp.org/HTML_MAPPs/Human/Hs_Contributed_20051123/cellular_process-GenMAPP/Hs_Cell_cycle_KEGG/Hs_Cell_cycle_KEGG.htm /// ht…	regulation of progression through cell cycle /// negative regulation of transcription from RNA polymerase II promoter /// protein complex assembly /// ubiquitin cycle /// negative regulation of cell proliferation /// protein ubiquitination /// regulation of protein catabolic process	ubiquitin-protein ligase activity /// protein binding /// protein binding /// zinc ion binding /// zinc ion binding /// ligase activity /// negative regulator of basal transcription activity /// enzyme binding /// metal ion binding	intracellular /// nucleus /// nucleoplasm /// nucleolus /// cytoplasm	dna repair,transcription:cell cycle,proliferation	2.5517	-1	0	1	0.7957	0.0323
8	6	204197_S_AT	RUNX3	runt-related transcription factor 3	TGF_Beta_Signaling_Pathway /// TGF_Beta_Signaling_Pathway	http://www.genmapp.org/HTML_MAPPs/Human/Hs_Contributed_20051123/cellular_process-GenMAPP/Hs_TGF_Beta_Signaling_Pathway/Hs_TGF_Beta_Signaling_Pathway.htm /// http://www.genmapp.org/HTML_MAPPs/Human/Hs_Contributed_20051123/cellular_process-GenMAPP/Hs_TGF_Beta_Signaling_Pathway/Hs_TGF_Beta_Signaling_Pathway.htm	transcription /// regulation of transcription, DNA-dependent /// regulation of transcription, DNA-dependent /// transcription from RNA polymerase II promoter /// induction of apoptosis /// cell proliferation /// negative regulation of progression through cell cycle /// negative regulation of epithelial cell proliferation	DNA binding /// transcription factor activity /// transcription factor activity /// protein binding /// ATP binding /// ATP binding	nucleus /// nucleus	dna repair,transcription:apoptosis:cell cycle,proliferation	3.1638	-1	0.6877	0	0.8256	0.0222
8	7	200730_S_AT	PTP4A1	protein tyrosine phosphatase type IVA, member 1	---	---	protein amino acid dephosphorylation /// cell cycle /// multicellular organismal development /// dephosphorylation	phosphoprotein phosphatase activity /// protein tyrosine phosphatase activity /// protein tyrosine phosphatase activity /// hydrolase activity /// phosphoric monoester hydrolase activity	cytoplasm /// endosome /// endoplasmic reticulum /// membrane	cell cycle,proliferation	3.3108	-1	1.8909	0	0.6826	0.0911
8	8	218219_S_AT	LANCL2	LanC lantibiotic synthetase component C-like 2 (bacterial)	---	---	negative regulation of transcription	ATP binding /// GTP binding	nucleus /// cytoplasm /// cytosol /// plasma membrane /// membrane	dna repair,transcription	3.6428	-1	1.3006	-2	0.885	0.0081
8	9	209279_S_AT	NSDHL	NAD(P) dependent steroid dehydrogenase-like	Cholesterol_Biosynthesis	http://www.genmapp.org/HTML_MAPPs/Human/Hs_Contributed_20051123/metabolic_process-GenMAPP/Hs_Cholesterol_Biosynthesis/Hs_Cholesterol_Biosynthesis.htm	hair follicle development /// steroid biosynthetic process /// cholesterol biosynthetic process /// cholesterol biosynthetic process /// cholesterol metabolic process /// lipid biosynthetic process /// sterol biosynthetic process	3-beta-hydroxy-delta5-steroid dehydrogenase activity /// 3-beta-hydroxy-delta5-steroid dehydrogenase activity /// steroid delta-isomerase activity /// oxidoreductase activity /// sterol-4-alpha-carboxylate 3-dehydrogenase (decarboxylating) activity	endoplasmic reticulum /// membrane /// integral to membrane	biosynthesis,metabolism,metabolic process,biosynthetic process	4.0909	1	0	-1	0.6115	0.1445
8	10	64488_AT	---	CDNA FLJ38849 fis, clone MESAN2008936	---	---	---	---	---	unknown	3.9389	-1	0	-3	0.5189	0.2328
8	11	209239_AT	NFKB1	nuclear factor of kappa light polypeptide gene enhancer in B-cells 1 (p105)	Apoptosis /// Apoptosis_GenMAPP /// Apoptosis_KEGG /// Smooth_muscle_contraction /// TGF_Beta_Signaling_Pathway	http://www.genmapp.org/HTML_MAPPs/Human/Hs_Contributed_20051123/cellular_process-GenMAPP/Hs_Apoptosis/Hs_Apoptosis.htm /// http://www.genmapp.org/HTML_MAPPs/Human/Hs_Contributed_20051123/cellular_process-GenMAPP/Hs_Apoptosis_GenMAPP/Hs_Apoptosis_GenMAPP.htm /// http://www.genmapp.org/HTML_MAPPs/Human/Hs_Contributed_20051123/cellular_process-GenMAPP/Hs_Apoptosis_KEGG/Hs_Apoptosis_KEGG.htm /// http…	transcription /// regulation of transcription, DNA-dependent /// transcription from RNA polymerase II promoter /// apoptosis /// anti-apoptosis /// inflammatory response /// signal transduction /// negative regulation of interleukin-12 biosynthetic process /// regulation of transcription /// negative regulation of transcription, DNA-dependent /// positive regulation of transcription /// positive …	DNA binding /// transcription factor activity /// transcription factor activity /// protein binding /// protein binding /// specific transcriptional repressor activity	nucleus /// nucleus /// nucleus /// cytoplasm /// cytoplasm	dna repair,transcription:biosynthesis,metabolism,metabolic process,biosynthetic process:apoptosis:signal transduction,signaling pathway	3.6882	-1	1.1216	0	0.7783	0.0393
8	12	210405_X_AT	TNFRSF10B	tumor necrosis factor receptor superfamily, member 10b	Apoptosis /// Apoptosis /// Apoptosis	http://www.genmapp.org/HTML_MAPPs/Human/Hs_Contributed_20051123/cellular_process-GenMAPP/Hs_Apoptosis/Hs_Apoptosis.htm /// http://www.genmapp.org/HTML_MAPPs/Human/Hs_Contributed_20051123/cellular_process-GenMAPP/Hs_Apoptosis/Hs_Apoptosis.htm /// http://www.genmapp.org/HTML_MAPPs/Human/Hs_Contributed_20051123/cellular_process-GenMAPP/Hs_Apoptosis/Hs_Apoptosis.htm	electron transport /// apoptosis /// apoptosis /// caspase activation /// signal transduction /// cell surface receptor linked signal transduction /// activation of NF-kappaB-inducing kinase /// induction of apoptosis via death domain receptors /// regulation of apoptosis /// positive regulation of I-kappaB kinase/NF-kappaB cascade	signal transducer activity /// receptor activity /// receptor activity /// protein binding /// protein binding /// caspase activator activity /// electron carrier activity /// TRAIL binding /// iron-sulfur cluster binding	membrane /// integral to membrane /// integral to membrane	transport,ion channel:apoptosis:signal transduction,signaling pathway	3.1484	-1	0	-3	0.7397	0.0574
8	13	214062_X_AT	NFKBIB	nuclear factor of kappa light polypeptide gene enhancer in B-cells inhibitor, beta	Apoptosis /// Apoptosis	http://www.genmapp.org/HTML_MAPPs/Human/Hs_Contributed_20051123/cellular_process-GenMAPP/Hs_Apoptosis/Hs_Apoptosis.htm /// http://www.genmapp.org/HTML_MAPPs/Human/Hs_Contributed_20051123/cellular_process-GenMAPP/Hs_Apoptosis/Hs_Apoptosis.htm	transcription /// signal transduction	transcription coactivator activity /// signal transducer activity /// receptor activity /// protein binding	cytoplasm	dna repair,transcription:signal transduction,signaling pathway	4.2563	-1	0	-2	0.7805	0.0384
8	14	213479_AT	NPTX2	neuronal pentraxin II	---	---	synaptic transmission	calcium ion binding /// sugar binding /// metal ion binding	---		5.0915	-1	0.7	-2	0.7327	0.0611
8	15	36564_AT	RNF19B	ring finger protein 19B	---	---	---	protein binding /// zinc ion binding /// metal ion binding	membrane /// integral to membrane	unknown	4.8642	-1	0	-3	0.8985	0.006
8	16	203579_S_AT	SLC7A6	solute carrier family 7 (cationic amino acid transporter, y+ system), member 6	---	---	protein complex assembly /// amino acid metabolic process /// transport /// transport /// amino acid transport /// histone methylation /// peptidyl-arginine methylation /// regulation of protein binding	methyltransferase activity /// histone-arginine N-methyltransferase activity /// S-adenosylmethionine-dependent methyltransferase activity /// amino acid transmembrane transporter activity /// amino acid transmembrane transporter activity /// [myelin basic protein]-arginine N-methyltransferase activity /// transferase activity /// protein-arginine omega-N monomethyltransferase activity /// protei…	nucleus /// cytoplasm /// plasma membrane /// integral to plasma membrane /// membrane /// integral to membrane	biosynthesis,metabolism,metabolic process,biosynthetic process:transport,ion channel	4.2068	-1	0	-1	0.7818	0.0378
8	17	209324_S_AT	RGS16	regulator of G-protein signaling 16	Calcium_regulation_in_cardiac_cells /// Smooth_muscle_contraction	http://www.genmapp.org/HTML_MAPPs/Human/Hs_Contributed_20051123/physiological_process-GenMAPP/Hs_Calcium_regulation_in_cardiac_cells/Hs_Calcium_regulation_in_cardiac_cells.htm /// http://www.genmapp.org/HTML_MAPPs/Human/Hs_Contributed_20051123/physiological_process-GenMAPP/Hs_Smooth_muscle_contraction/Hs_Smooth_muscle_contraction.htm	visual perception /// regulation of G-protein coupled receptor protein signaling pathway /// negative regulation of signal transduction	signal transducer activity /// GTPase activator activity /// calmodulin binding	---	signal transduction,signaling pathway	3.5064	-1	0.864	-2	0.7215	0.0672
8	18	213038_AT	RNF19B	ring finger protein 19B	---	---	---	protein binding /// zinc ion binding /// metal ion binding	membrane /// integral to membrane	unknown	6.0912	-1	0	-3	0.8661	0.0117
8	19	212793_AT	DAAM2	dishevelled associated activator of morphogenesis 2	---	---	cellular component organization and biogenesis /// actin cytoskeleton organization and biogenesis	actin binding /// Rho GTPase binding	---	nuclear matrix,cytoskeleton	6.8441	-1	1.2732	-1	0.8392	0.0182
8	20	213030_S_AT	PLXNA2	plexin A2	---	---	multicellular organismal development	receptor activity	membrane /// integral to membrane		7.1326	1	0	-2	0.6086	0.147
		9
9	1	213187_X_AT	FTL	ferritin, light polypeptide	---	---	skeletal development /// ossification /// regulation of translation /// iron ion transport /// cellular iron ion homeostasis /// cellular iron ion homeostasis /// pinocytosis /// acute-phase response /// cell growth /// regulation of striated muscle development /// neuron differentiation /// regulation of bone mineralization /// regulation of bone mineralization /// negative regulation of bone mi…	cysteine protease inhibitor activity /// binding /// iron ion binding /// iron ion binding /// protein binding /// protein binding /// ferric iron binding /// oxidoreductase activity /// kinase inhibitor activity /// identical protein binding /// metal ion binding /// transition metal ion binding	extracellular region /// extracellular space /// intracellular /// cytoplasm /// ferritin complex	cell growth,differentiation:transport,ion channel:signal transduction,signaling pathway	0.4378	1	1.5551	1	0.5114	0.2408
9	2	210774_S_AT	NCOA4	nuclear receptor coactivator 4	Circadian_Exercise /// Circadian_Exercise /// Circadian_Exercise	http://www.genmapp.org/HTML_MAPPs/Human/Hs_Contributed_20051123/physiological_process-GenMAPP/Hs_Circadian_Exercise/Hs_Circadian_Exercise.htm /// http://www.genmapp.org/HTML_MAPPs/Human/Hs_Contributed_20051123/physiological_process-GenMAPP/Hs_Circadian_Exercise/Hs_Circadian_Exercise.htm /// http://www.genmapp.org/HTML_MAPPs/Human/Hs_Contributed_20051123/physiological_process-GenMAPP/Hs_Circadian_…	transcription /// regulation of transcription, DNA-dependent /// transmembrane receptor protein tyrosine kinase signaling pathway /// male gonad development /// androgen receptor signaling pathway /// positive regulation of transcription, DNA-dependent	transcription coactivator activity /// transcription coactivator activity /// receptor activity /// protein binding /// androgen receptor binding	nucleus	dna repair,transcription:signal transduction,signaling pathway	0.3703	1	0	0	-0.0418	0.929
9	3	216526_X_AT	HLA-C	major histocompatibility complex, class I, C	Proteasome_Degradation	http://www.genmapp.org/HTML_MAPPs/Human/Hs_Contributed_20051123/physiological_process-GenMAPP/Hs_Proteasome_Degradation/Hs_Proteasome_Degradation.htm	ciliary or flagellar motility /// antigen processing and presentation of peptide antigen via MHC class I /// immune response /// immune response /// antigen processing and presentation	microtubule motor activity /// MHC class I receptor activity /// MHC class II receptor activity	axonemal dynein complex /// integral to plasma membrane /// membrane /// membrane /// integral to membrane /// MHC class I protein complex	immune response	0.2712	1	1.3601	1	0.6972	0.0817
9	4	214459_X_AT	HLA-C	major histocompatibility complex, class I, C	Proteasome_Degradation	http://www.genmapp.org/HTML_MAPPs/Human/Hs_Contributed_20051123/physiological_process-GenMAPP/Hs_Proteasome_Degradation/Hs_Proteasome_Degradation.htm	ciliary or flagellar motility /// antigen processing and presentation of peptide antigen via MHC class I /// immune response /// immune response /// antigen processing and presentation	microtubule motor activity /// MHC class I receptor activity /// MHC class II receptor activity	axonemal dynein complex /// integral to plasma membrane /// membrane /// membrane /// integral to membrane /// MHC class I protein complex	immune response	0.2144	1	0.001	3	0.8334	0.0199
9	5	201477_S_AT	RRM1	ribonucleotide reductase M1 polypeptide	Nucleotide_Metabolism	http://www.genmapp.org/HTML_MAPPs/Human/Hs_Contributed_20051123/metabolic_process-GenMAPP/Hs_Nucleotide_Metabolism/Hs_Nucleotide_Metabolism.htm	DNA replication /// DNA replication	nucleotide binding /// catalytic activity /// ribonucleoside-diphosphate reductase activity /// ribonucleoside-diphosphate reductase activity /// ATP binding /// oxidoreductase activity	cytoplasm /// ribonucleoside-diphosphate reductase complex /// ribonucleoside-diphosphate reductase complex	dna replication	0.2933	1	0	3	0.0503	0.9147
9	6	217732_S_AT	ITM2B	integral membrane protein 2B	---	---	nervous system development /// sensory perception of sound	---	membrane fraction /// integral to plasma membrane /// membrane /// integral to membrane		0.0382	1	0	1	0.207	0.6561
9	7	201890_AT	RRM2	ribonucleotide reductase M2 polypeptide	---	---	DNA replication /// DNA replication /// deoxyribonucleoside diphosphate metabolic process /// deoxyribonucleotide metabolic process	ribonucleoside-diphosphate reductase activity /// ribonucleoside-diphosphate reductase activity /// iron ion binding /// protein binding /// oxidoreductase activity /// metal ion binding /// transition metal ion binding	cytoplasm /// cytoplasm	biosynthesis,metabolism,metabolic process,biosynthetic process:dna replication	0.4321	-1	0	1	0.1054	0.8221
9	8	214870_X_AT	LOC339047 /// LOC642799 /// NPIP	nuclear pore complex interacting protein /// hypothetical protein LOC339047 /// similar to nuclear pore complex interacting protein	---	---	protein targeting /// transport /// neuropeptide signaling pathway /// protein transport /// mRNA transport	---	nuclear pore /// membrane /// integral to membrane	transport,ion channel:signal transduction,signaling pathway	0.3517	1	1.2757	-1	0.434	0.3305
9	9	201012_AT	ANXA1	annexin A1	Prostaglandin_synthesis_regulation	http://www.genmapp.org/HTML_MAPPs/Human/Hs_Contributed_20051123/metabolic_process-GenMAPP/Hs_Prostaglandin_synthesis_regulation/Hs_Prostaglandin_synthesis_regulation.htm	lipid metabolic process /// anti-apoptosis /// cell motility /// inflammatory response /// cell cycle /// signal transduction /// signal transduction /// cell surface receptor linked signal transduction /// peptide cross-linking /// keratinocyte differentiation /// regulation of cell proliferation /// arachidonic acid secretion	phospholipase inhibitor activity /// phospholipase inhibitor activity /// receptor binding /// structural molecule activity /// calcium ion binding /// calcium ion binding /// protein binding /// protein binding /// phospholipid binding /// calcium-dependent phospholipid binding /// phospholipase A2 inhibitor activity /// protein binding, bridging	cornified envelope /// cytoplasm /// sarcolemma	cell growth,differentiation:biosynthesis,metabolism,metabolic process,biosynthetic process:apoptosis:cell cycle,proliferation:signal transduction,signaling pathway	1.047	1	0.0006	-1	0.9383	0.0018
9	10	205436_S_AT	H2AFX	H2A histone family, member X	Proteasome_Degradation	http://www.genmapp.org/HTML_MAPPs/Human/Hs_Contributed_20051123/physiological_process-GenMAPP/Hs_Proteasome_Degradation/Hs_Proteasome_Degradation.htm	double-strand break repair via homologous recombination /// DNA repair /// DNA recombination /// nucleosome assembly /// nucleosome assembly /// response to DNA damage stimulus /// chromosome organization and biogenesis (sensu Eukaryota) /// chromosome organization and biogenesis (sensu Eukaryota) /// cell cycle /// meiosis /// spermatogenesis	DNA binding /// DNA binding /// damaged DNA binding /// protein binding	chromatin /// nucleosome /// nucleosome /// nucleus /// nucleus /// replication fork /// chromosome	dna repair,transcription:cell cycle,proliferation	2.0111	1	0	0	-0.6173	0.1397
9	11	218883_S_AT	MLF1IP	MLF1 interacting protein	---	---	transcription /// regulation of transcription, DNA-dependent	---	chromosome, pericentric region /// chromosome /// cytoplasm	dna repair,transcription	0.2891	1	0.9738	0	0.252	0.5857
9	12	210487_AT	DNTT	deoxynucleotidyltransferase, terminal	---	---	DNA metabolic process /// DNA metabolic process /// DNA replication /// DNA modification	magnesium ion binding /// DNA binding /// DNA-directed DNA polymerase activity /// DNA nucleotidylexotransferase activity /// DNA nucleotidylexotransferase activity /// transferase activity /// nucleotidyltransferase activity /// metal ion binding	intracellular	biosynthesis,metabolism,metabolic process,biosynthetic process:dna replication	1.0601	-1	0	0	-0.8679	0.0113
9	13	203554_X_AT	PTTG1	pituitary tumor-transforming 1	Cell_cycle_KEGG /// Cell_cycle_KEGG	http://www.genmapp.org/HTML_MAPPs/Human/Hs_Contributed_20051123/cellular_process-GenMAPP/Hs_Cell_cycle_KEGG/Hs_Cell_cycle_KEGG.htm /// http://www.genmapp.org/HTML_MAPPs/Human/Hs_Contributed_20051123/cellular_process-GenMAPP/Hs_Cell_cycle_KEGG/Hs_Cell_cycle_KEGG.htm	DNA metabolic process /// DNA repair /// transcription from RNA polymerase II promoter /// response to DNA damage stimulus /// cell cycle /// chromosome segregation /// mitosis /// spermatogenesis /// homologous chromosome segregation /// chromosome organization and biogenesis /// cell division	transcription factor activity /// cysteine protease inhibitor activity /// cysteine protease inhibitor activity /// protein binding	nucleus /// nucleus /// cytoplasm /// cytoplasm	dna repair,transcription:biosynthesis,metabolism,metabolic process,biosynthetic process:cell cycle,proliferation	0.5878	-1	0	0	-0.8967	0.0062
9	14	208308_S_AT	GPI	glucose phosphate isomerase	Glycolysis_and_Gluconeogenesis /// Glycolysis_and_Gluconeogenesis	http://www.genmapp.org/HTML_MAPPs/Human/Hs_Contributed_20051123/metabolic_process-GenMAPP/Hs_Glycolysis_and_Gluconeogenesis/Hs_Glycolysis_and_Gluconeogenesis.htm /// http://www.genmapp.org/HTML_MAPPs/Human/Hs_Contributed_20051123/metabolic_process-GenMAPP/Hs_Glycolysis_and_Gluconeogenesis/Hs_Glycolysis_and_Gluconeogenesis.htm	carbohydrate metabolic process /// gluconeogenesis /// glycolysis /// humoral immune response /// nervous system development /// hemostasis	glucose-6-phosphate isomerase activity /// cytokine activity /// growth factor activity /// isomerase activity	extracellular space /// cytoplasm	biosynthesis,metabolism,metabolic process,biosynthetic process:immune response	1.2242	-1	0	0	0.3118	0.4961
9	15	204386_S_AT	MRP63	mitochondrial ribosomal protein 63	---	---	translation	structural constituent of ribosome	mitochondrion /// mitochondrial ribosome /// ribonucleoprotein complex		0.4127	1	1.8761	0	-0.2646	0.5664
9	16	213603_S_AT	RAC2	ras-related C3 botulinum toxin substrate 2 (rho family, small GTP binding protein Rac2)	Integrin-mediated_cell_adhesion_KEGG	http://www.genmapp.org/HTML_MAPPs/Human/Hs_Contributed_20051123/cellular_process-GenMAPP/Hs_Integrin-mediated_cell_adhesion_KEGG/Hs_Integrin-mediated_cell_adhesion_KEGG.htm	chemotaxis /// signal transduction /// small GTPase mediated signal transduction /// cell projection biogenesis /// actin cytoskeleton organization and biogenesis	nucleotide binding /// GTPase activity /// GTPase activity /// protein binding /// GTP binding	intracellular /// membrane fraction /// nuclear envelope /// cytoplasm	nuclear matrix,cytoskeleton:signal transduction,signaling pathway	2.1831	-1	0	0	-0.7438	0.0553
9	17	211762_S_AT	KPNA2	karyopherin alpha 2 (RAG cohort 1, importin alpha 1)	---	---	regulation of DNA recombination /// M phase specific microtubule process /// G2 phase of mitotic cell cycle /// DNA metabolic process /// protein import into nucleus /// NLS-bearing substrate import into nucleus /// transport /// intracellular protein transport /// protein transport	binding /// protein binding /// protein binding /// nuclear localization sequence binding /// protein transporter activity	nucleus /// nucleus /// nuclear pore /// nucleoplasm /// cytoplasm /// cytoplasm	biosynthesis,metabolism,metabolic process,biosynthetic process:transport,ion channel:cell cycle,proliferation	1.8679	-1	0	0	-0.9193	0.0034
9	18	204759_AT	RCBTB2	regulator of chromosome condensation (RCC1) and BTB (POZ) domain containing protein 2	---	---	---	Ran guanyl-nucleotide exchange factor activity /// protein binding	---	unknown	1.5467	-1	0	0	-0.9148	0.0039
9	19	201626_AT	INSIG1	insulin induced gene 1	---	---	lipid metabolic process /// metabolic process /// steroid metabolic process /// cholesterol metabolic process /// cell proliferation	---	endoplasmic reticulum /// membrane /// integral to membrane	biosynthesis,metabolism,metabolic process,biosynthetic process:cell cycle,proliferation	0.5827	-1	0	0	0.1929	0.6785
9	20	218039_AT	NUSAP1	nucleolar and spindle associated protein 1	---	---	mitotic sister chromatid segregation /// cytokinesis after mitosis /// mitotic chromosome condensation /// establishment of mitotic spindle localization /// positive regulation of mitosis	---	---		2.279	1	0	0	-0.6561	0.1095
9	21	203752_S_AT	JUND	jun D proto-oncogene	Hypertrophy_model	http://www.genmapp.org/HTML_MAPPs/Human/Hs_Contributed_20051123/physiological_process-GenMAPP/Hs_Hypertrophy_model/Hs_Hypertrophy_model.htm	transcription /// regulation of transcription, DNA-dependent /// regulation of transcription from RNA polymerase II promoter /// regulation of transcription	DNA binding /// transcription factor activity /// RNA polymerase II transcription factor activity /// sequence-specific DNA binding /// protein dimerization activity	chromatin /// nucleus	dna repair,transcription	2.4195	1	0	0	0.6247	0.1337
9	22	201292_AT	TOP2A	topoisomerase (DNA) II alpha 170kDa	---	---	DNA metabolic process /// DNA replication /// DNA topological change /// DNA ligation /// DNA repair /// response to DNA damage stimulus /// chromosome segregation /// apoptotic chromosome condensation /// positive regulation of apoptosis /// positive regulation of viral genome replication /// positive regulation of retroviral genome replication /// phosphoinositide-mediated signaling	nucleotide binding /// DNA binding /// DNA binding /// chromatin binding /// DNA topoisomerase activity /// DNA topoisomerase (ATP-hydrolyzing) activity /// DNA topoisomerase (ATP-hydrolyzing) activity /// protein kinase C binding /// protein binding /// ATP binding /// protein C-terminus binding /// DNA-dependent ATPase activity /// drug binding /// isomerase activity /// enzyme binding /// prot…	nucleus /// nucleus /// nucleoplasm /// chromosome /// chromosome /// nucleolus /// cytoplasm /// centriole /// DNA topoisomerase complex (ATP-hydrolyzing) /// viral integration complex /// protein complex	dna repair,transcription:biosynthesis,metabolism,metabolic process,biosynthetic process:apoptosis:dna replication	3.2295	-1	0	0	-0.7684	0.0436
		10
10	1	214041_X_AT	RPL37A	Ribosomal protein L37a	---	---	translation	structural constituent of ribosome /// protein binding /// zinc ion binding /// metal ion binding	intracellular /// ribosome /// ribonucleoprotein complex		0.4914	1	0.2956	4	0.7843	0.0368
10	2	202648_AT	---	---	---	---	---	---	---	unknown	0.8562	1	0.4616	2	0.7049	0.0769
10	3	211697_X_AT	PNO1	partner of NOB1 homolog (S. cerevisiae)	---	---	---	RNA binding	nucleolus	unknown	3.8858	1	1.7465	6	0.5109	0.2413
10	4	206438_X_AT	TCTN2	tectonic family member 2	---	---	---	---	membrane /// integral to membrane	unknown	15.6337	-1	0	6	0.3058	0.5048
10	5	216153_X_AT	RECK	reversion-inducing-cysteine-rich protein with kazal motifs	---	---	cell cycle /// negative regulation of progression through cell cycle	endopeptidase inhibitor activity /// endopeptidase inhibitor activity /// serine-type endopeptidase inhibitor activity /// protein binding /// metalloendopeptidase inhibitor activity /// GPI anchor binding	peripheral to membrane of membrane fraction /// membrane fraction /// membrane	cell cycle,proliferation	3.6788	1	0	6	0.3037	0.5079
10	6	209057_X_AT	CDC5L	CDC5 cell division cycle 5-like (S. pombe)	---	---	transcription /// regulation of transcription, DNA-dependent /// regulation of transcription, DNA-dependent /// mRNA processing /// cell cycle /// RNA splicing /// regulation of transcription	DNA binding /// DNA binding /// RNA binding /// protein binding	nucleus /// nucleus /// spliceosome /// cytoplasm	dna repair,transcription:cell cycle,proliferation	7.6408	-1	0	4	0.4152	0.3543
10	7	220725_X_AT	DNAH3	Dynein, axonemal, heavy chain 3	---	---	ciliary or flagellar motility /// microtubule-based movement	nucleotide binding /// microtubule motor activity /// microtubule motor activity /// ATP binding /// ATPase activity /// nucleoside-triphosphatase activity	axonemal dynein complex /// dynein complex		2.5049	1	1.5542	6	0.3979	0.3767
		11
11	1	221972_S_AT	SDF4	stromal cell derived factor 4	---	---	---	calcium ion binding	---	unknown	6.117	1	1.3634	0	0.0214	0.9637
11	2	204809_AT	CLPX	ClpX caseinolytic peptidase X homolog (E. coli)	---	---	protein folding /// protein folding /// protein transport	nucleotide binding /// protein binding /// protein binding /// ATP binding /// zinc ion binding /// ATPase activity /// nucleoside-triphosphatase activity /// ATPase activity, coupled /// metal ion binding	mitochondrion /// mitochondrion /// mitochondrial inner membrane	transport,ion channel	9.0659	1	0	0	-0.3377	0.4588
11	3	209882_AT	RIT1	Ras-like without CAAX 1	---	---	signal transduction /// small GTPase mediated signal transduction	nucleotide binding /// protein binding /// protein binding /// calmodulin binding /// GTP binding /// GTP binding	intracellular /// plasma membrane /// plasma membrane /// membrane	signal transduction,signaling pathway	4.7658	1	0	-4	-0.3721	0.4111
11	4	202654_X_AT	2008-03-07	membrane-associated ring finger (C3HC4) 7	---	---	ubiquitin cycle	protein binding /// zinc ion binding /// ligase activity /// metal ion binding	---		9.2572	1	0	-4	-0.3871	0.391
11	5	218940_AT	C14orf138	chromosome 14 open reading frame 138	---	---	---	---	---	unknown	5.8906	1	0.5935	2	-0.3497	0.4419
11	6	218640_S_AT	PLEKHF2	pleckstrin homology domain containing, family F (with FYVE domain) member 2	---	---	---	zinc ion binding /// metal ion binding	transport vesicle	unknown	8.2699	1	0	-4	-0.4896	0.2647
11	7	219165_AT	PDLIM2	PDZ and LIM domain 2 (mystique)	---	---	---	protein binding /// zinc ion binding /// metal ion binding	cytoplasm /// cytoskeleton /// cell surface	unknown	8.0478	1	0	-2	-0.5562	0.1948
11	8	201409_S_AT	PPP1CB	protein phosphatase 1, catalytic subunit, beta isoform	G13_Signaling_Pathway /// G13_Signaling_Pathway /// G13_Signaling_Pathway	http://www.genmapp.org/HTML_MAPPs/Human/Hs_Contributed_20051123/cellular_process-GenMAPP/Hs_G13_Signaling_Pathway/Hs_G13_Signaling_Pathway.htm /// http://www.genmapp.org/HTML_MAPPs/Mouse/Mm_Contributed_20051212/cellular_process-GenMAPP/Mm_G13_Signaling_Pathway/Mm_G13_Signaling_Pathway.htm /// http://www.genmapp.org/HTML_MAPPs/Rat/Rn_Contributed_20051116/cellular_process-GenMAPP/Rn_G13_Signaling_P…	G1/S transition of mitotic cell cycle /// carbohydrate metabolic process /// glycogen metabolic process /// protein amino acid dephosphorylation /// response to DNA damage stimulus /// response to DNA damage stimulus /// cell cycle /// multicellular organismal development /// positive regulation of cell proliferation /// cell division	protein phosphatase type 1 activity /// phosphoprotein phosphatase activity /// iron ion binding /// protein binding /// protein binding /// hydrolase activity /// protein kinase binding /// manganese ion binding /// metal ion binding	nucleus /// cytoplasm	biosynthesis,metabolism,metabolic process,biosynthetic process:cell cycle,proliferation	9.2436	1	0	-4	-0.367	0.418
11	9	37577_AT	ARHGAP19	Rho GTPase activating protein 19	---	---	signal transduction /// G-protein coupled receptor protein signaling pathway /// multicellular organismal development /// nervous system development /// nervous system development /// axon guidance /// brain development /// cell differentiation	follicle-stimulating hormone receptor activity /// GTPase activator activity /// calcium ion binding /// calcium ion binding /// protein binding /// protein binding	extracellular space /// intracellular /// integral to membrane	cell growth,differentiation:signal transduction,signaling pathway	9.8661	1	0	-4	-0.9518	0.001
11	10	210986_S_AT	TPM1	tropomyosin 1 (alpha)	Striated_muscle_contraction /// Striated_muscle_contraction /// Striated_muscle_contraction	http://www.genmapp.org/HTML_MAPPs/Human/Hs_Contributed_20051123/physiological_process-GenMAPP/Hs_Striated_muscle_contraction/Hs_Striated_muscle_contraction.htm /// http://www.genmapp.org/HTML_MAPPs/Human/Hs_Contributed_20051123/physiological_process-GenMAPP/Hs_Striated_muscle_contraction/Hs_Striated_muscle_contraction.htm /// http://www.genmapp.org/HTML_MAPPs/Human/Hs_Contributed_20051123/physiol…	cell motility /// regulation of muscle contraction /// regulation of heart contraction	translation initiation factor activity /// actin binding /// structural constituent of cytoskeleton /// structural constituent of muscle	cytoplasm /// cytoskeleton /// cytoskeleton /// muscle thin filament tropomyosin		9.3449	1	0	2	-0.7831	0.0373
11	11	204523_AT	ZNF140	zinc finger protein 140	---	---	transcription /// regulation of transcription, DNA-dependent	nucleic acid binding /// DNA binding /// transcription factor activity /// zinc ion binding /// metal ion binding	intracellular /// nucleus	dna repair,transcription	5.0296	1	0	0	0.3053	0.5055
11	12	206854_S_AT	MAP3K7	mitogen-activated protein kinase kinase kinase 7	---	---	positive regulation of T cell cytokine production /// protein amino acid phosphorylation /// transforming growth factor beta receptor signaling pathway /// activation of NF-kappaB-inducing kinase /// T cell receptor signaling pathway /// positive regulation of T cell activation	nucleotide binding /// magnesium ion binding /// protein kinase activity /// protein serine/threonine kinase activity /// MAP kinase kinase kinase activity /// protein-tyrosine kinase activity /// protein binding /// ATP binding /// kinase activity /// transferase activity /// metal ion binding	---	signal transduction,signaling pathway	7.6679	1	1.3964	0	-0.3132	0.494
11	13	218848_AT	THOC6	THO complex 6 homolog (Drosophila)	---	---	---	---	---	unknown	8.5158	1	0	0	-0.0966	0.8368
11	14	203313_S_AT	TGIF1	TGFB-induced factor homeobox 1	TGF_Beta_Signaling_Pathway	http://www.genmapp.org/HTML_MAPPs/Human/Hs_Contributed_20051123/cellular_process-GenMAPP/Hs_TGF_Beta_Signaling_Pathway/Hs_TGF_Beta_Signaling_Pathway.htm	negative regulation of transcription from RNA polymerase II promoter /// transcription /// regulation of transcription, DNA-dependent /// multicellular organismal development /// regulation of transcription	DNA binding /// transcription factor activity /// transcription factor activity /// transcription corepressor activity /// protein binding /// sequence-specific DNA binding	nucleus	dna repair,transcription	12.5618	1	0	-4	-0.7739	0.0412
11	15	217672_X_AT	---	---	---	---	---	---	---	unknown	5.2095	1	1.081	-2	-0.1071	0.8192
11	16	204278_S_AT	EBAG9	estrogen receptor binding site associated, antigen, 9	---	---	regulation of cell growth /// apoptosis	receptor activity /// apoptotic protease activator activity	soluble fraction /// membrane /// integral to membrane /// integral to membrane	cell growth,differentiation:apoptosis	9.9446	1	0	-4	-0.3082	0.5012
11	17	215030_AT	GRSF1	G-rich RNA sequence binding factor 1	---	---	mRNA polyadenylation /// anterior/posterior pattern formation /// morphogenesis of embryonic epithelium	nucleotide binding /// nucleic acid binding /// RNA binding /// RNA binding /// mRNA binding	cytoplasm /// cytoplasm		9.9795	1	0	0	-0.3847	0.3941
11	18	218989_X_AT	SLC30A5	solute carrier family 30 (zinc transporter), member 5	---	---	cation transport /// cobalt ion transport /// zinc ion transport /// cellular zinc ion homeostasis /// response to zinc ion /// regulation of proton transport	zinc ion transmembrane transporter activity /// zinc ion binding /// cation transmembrane transporter activity	membrane fraction /// membrane fraction /// Golgi apparatus /// integral to plasma membrane /// membrane /// apical plasma membrane /// secretory granule	transport,ion channel	8.635	1	0	-2	-0.3025	0.5096
11	19	222119_S_AT	FBXO11	F-box protein 11	---	---	ubiquitin-dependent protein catabolic process /// ubiquitin cycle /// protein ubiquitination	ubiquitin-protein ligase activity /// ubiquitin-protein ligase activity /// protein binding /// zinc ion binding /// metal ion binding	ubiquitin ligase complex		10.2659	1	0	-2	-0.6078	0.1476
11	20	200995_AT	IPO7	Importin 7	---	---	protein import into nucleus, docking /// protein import into nucleus /// transport /// intracellular protein transport /// signal transduction /// protein transport	small GTPase regulator activity /// transporter activity /// binding /// protein binding /// protein binding /// protein binding /// Ran GTPase binding /// protein transporter activity /// histone binding	soluble fraction /// nucleus /// nuclear pore /// nuclear pore /// cytoplasm	transport,ion channel:signal transduction,signaling pathway	7.934	1	1.8746	-2	-0.1483	0.751
11	21	209388_AT	PAPOLA	poly(A) polymerase alpha	mRNA_processing_Reactome	http://www.genmapp.org/HTML_MAPPs/Human/Hs_Contributed_20051123/cellular_process-GenMAPP/Hs_mRNA_processing_Reactome/Hs_mRNA_processing_Reactome.htm	transcription /// mRNA polyadenylation /// mRNA processing /// RNA polyadenylation	RNA binding /// RNA binding /// polynucleotide adenylyltransferase activity /// transferase activity /// nucleotidyltransferase activity	nucleus /// nucleus /// cytoplasm /// cytoplasm	dna repair,transcription	7.3917	1	0	2	-0.342	0.4528
11	22	202950_AT	CRYZ	crystallin, zeta (quinone reductase)	---	---	visual perception	NADPH:quinone reductase activity /// zinc ion binding /// oxidoreductase activity	cytoplasm		10.0843	1	0	2	-0.6383	0.1229
11	23	218224_AT	PNMA1	paraneoplastic antigen MA1	---	---	spermatogenesis /// central nervous system development	protein binding	nucleolus /// cytoplasm		10.7687	1	0	-2	-0.5424	0.2085
11	24	202969_AT	---	MRNA; cDNA DKFZp667B0924 (from clone DKFZp667B0924)	---	---	---	---	---	unknown	8.799	1	0	0	-0.566	0.1854
11	25	221264_S_AT	TARDBP	TAR DNA binding protein	---	---	transcription /// regulation of transcription, DNA-dependent /// transcription from RNA polymerase II promoter /// mRNA processing /// mitosis /// RNA splicing	nucleotide binding /// nucleic acid binding /// DNA binding /// transcription factor activity /// RNA binding /// protein binding /// microtubule binding	nucleus /// nucleus	dna repair,transcription	9.1592	1	0	-2	-0.5202	0.2313
11	26	202979_S_AT	CREBZF	CREB/ATF bZIP transcription factor	---	---	transcription /// transcription /// regulation of transcription, DNA-dependent /// response to virus /// negative regulation of transcription /// negative regulation of gene expression, epigenetic /// regulation of transcription factor activity	DNA binding /// transcription factor activity /// protein binding /// specific transcriptional repressor activity /// sequence-specific DNA binding /// protein dimerization activity	nucleus /// nucleus	dna repair,transcription	8.1377	1	0	-2	-0.4921	0.262
11	27	201634_S_AT	CYB5B	cytochrome b5 type B (outer mitochondrial membrane)	---	---	electron transport /// transport	iron ion binding /// heme binding /// metal ion binding /// transition metal ion binding	mitochondrion /// mitochondrial inner membrane /// membrane /// integral to membrane /// outer membrane	transport,ion channel	7.5567	1	0	2	-0.238	0.6073
11	28	212648_AT	DHX29	DEAH (Asp-Glu-Ala-His) box polypeptide 29	---	---	---	nucleotide binding /// nucleic acid binding /// helicase activity /// ATP binding /// ATP-dependent helicase activity /// hydrolase activity	---	unknown	9.4185	1	1.4112	-2	-0.5355	0.2154
11	29	212476_AT	CENTB2	centaurin, beta 2	---	---	regulation of GTPase activity	GTPase activator activity /// zinc ion binding /// metal ion binding	---		11.4294	1	0	0	-0.7936	0.0331
11	30	219848_S_AT	ZNF432	zinc finger protein 432	---	---	transcription /// regulation of transcription, DNA-dependent	nucleic acid binding /// DNA binding /// zinc ion binding /// metal ion binding	intracellular	dna repair,transcription	5.4402	1	0	-4	0.0612	0.8962
11	31	222062_AT	IL27RA	interleukin 27 receptor, alpha	---	---	positive regulation of T-helper 1 type immune response /// negative regulation of T-helper 2 type immune response /// immune response /// cell surface receptor linked signal transduction /// positive regulation of interferon-gamma production /// regulation of isotype switching to IgG isotypes /// defense response to Gram-positive bacterium	receptor activity /// transmembrane receptor activity /// protein binding /// interleukin-27 receptor activity	integral to plasma membrane /// membrane /// integral to membrane	immune response:signal transduction,signaling pathway	4.8653	-1	0	2	0.488	0.2666
11	32	222111_AT	---	CDNA clone IMAGE:4794011	---	---	---	---	---	unknown	12.7979	1	0	-2	-0.7815	0.038
11	33	221510_S_AT	GLS	glutaminase	---	---	glutamine metabolic process /// glutamine catabolic process	glutaminase activity /// glutaminase activity /// hydrolase activity	mitochondrion /// mitochondrion	biosynthesis,metabolism,metabolic process,biosynthetic process	10.3974	1	0	-2	-0.4852	0.2697
11	34	205596_S_AT	SMURF2	SMAD specific E3 ubiquitin protein ligase 2	---	---	protein modification process /// ubiquitin-dependent protein catabolic process /// ubiquitin cycle /// negative regulation of transcription /// regulation of transforming growth factor beta receptor signaling pathway	ubiquitin-protein ligase activity /// ubiquitin-protein ligase activity /// protein binding /// ligase activity	ubiquitin ligase complex /// intracellular /// nucleus /// cytoplasm	dna repair,transcription:signal transduction,signaling pathway	9.7986	1	0	0	-0.614	0.1424
11	35	217851_S_AT	SLMO2	slowmo homolog 2 (Drosophila)	---	---	---	---	---	unknown	14.8447	1	0	-2	-0.4304	0.3351
11	36	212984_AT	ATF2	activating transcription factor 2	Smooth_muscle_contraction /// Smooth_muscle_contraction /// Smooth_muscle_contraction	http://www.genmapp.org/HTML_MAPPs/Human/Hs_Contributed_20051123/physiological_process-GenMAPP/Hs_Smooth_muscle_contraction/Hs_Smooth_muscle_contraction.htm /// http://www.genmapp.org/HTML_MAPPs/Human/Hs_Contributed_20051123/physiological_process-GenMAPP/Hs_Smooth_muscle_contraction/Hs_Smooth_muscle_contraction.htm /// http://www.genmapp.org/HTML_MAPPs/Human/Hs_Contributed_20051123/physiological_p…	transcription /// regulation of transcription, DNA-dependent	nucleic acid binding /// DNA binding /// transcription factor activity /// RNA polymerase II transcription factor activity /// transcription coactivator activity /// protein binding /// protein binding /// zinc ion binding /// sequence-specific DNA binding /// metal ion binding /// protein dimerization activity	intracellular /// nucleus	dna repair,transcription	10.432	1	1.2947	0	-0.7705	0.0426
11	37	209900_S_AT	SLC16A1	solute carrier family 16, member 1 (monocarboxylic acid transporter 1)	---	---	transport /// organic anion transport /// monocarboxylic acid transport /// mevalonate transport	transporter activity /// protein binding /// monocarboxylic acid transmembrane transporter activity /// mevalonate transmembrane transporter activity /// symporter activity /// secondary active monocarboxylate transmembrane transporter activity	membrane fraction /// membrane /// integral to membrane /// integral to membrane	transport,ion channel	8.9992	1	0	0	-0.3967	0.3783
11	38	212605_S_AT	---	AF034176 Human mRNA (Tripodis and Ragoussis) Homo sapiens cDNA clone ntcon5 contig	---	---	---	---	---	unknown	13.1334	1	0	-2	-0.3952	0.3802
11	39	218886_AT	PAK1IP1	PAK1 interacting protein 1	---	---	negative regulation of signal transduction	---	---	signal transduction,signaling pathway	9.845	1	0	2	-0.1883	0.6859
11	40	221522_AT	ANKRD27	ankyrin repeat domain 27 (VPS9 domain)	---	---	early endosome to late endosome transport	guanyl-nucleotide exchange factor activity /// GTPase activator activity	cytoplasm /// lysosome /// early endosome	transport,ion channel	6.9482	1	0	-2	-0.3782	0.4029
11	41	209674_AT	CRY1	cryptochrome 1 (photolyase-like)	Circadian_Exercise /// Circadian_Exercise	http://www.genmapp.org/HTML_MAPPs/Human/Hs_Contributed_20051123/physiological_process-GenMAPP/Hs_Circadian_Exercise/Hs_Circadian_Exercise.htm /// http://www.genmapp.org/HTML_MAPPs/Human/Hs_Contributed_20051123/physiological_process-GenMAPP/Hs_Circadian_Exercise/Hs_Circadian_Exercise.htm	DNA repair /// transcription /// regulation of transcription, DNA-dependent /// visual perception /// circadian rhythm /// protein-chromophore linkage /// rhythmic process /// response to stimulus	nucleotide binding /// DNA binding /// DNA photolyase activity /// receptor activity /// G-protein coupled photoreceptor activity /// lyase activity	cytoplasm /// mitochondrion	dna repair,transcription	11.666	1	1.3826	-4	-0.4255	0.3412
11	42	209157_AT	DNAJA2	DnaJ (Hsp40) homolog, subfamily A, member 2	---	---	regulation of progression through cell cycle /// G1 phase of mitotic cell cycle /// protein folding /// positive regulation of cell proliferation	zinc ion binding /// heat shock protein binding /// metal ion binding /// unfolded protein binding	membrane	cell cycle,proliferation	6.7005	1	0.0275	-4	-0.3646	0.4214
11	43	218538_S_AT	MRS2L	MRS2-like, magnesium homeostasis factor (S. cerevisiae)	---	---	transport /// ion transport /// metal ion transport	magnesium ion binding /// metal ion transmembrane transporter activity	mitochondrion /// membrane /// integral to membrane	transport,ion channel	11.777	1	0	0	-0.3106	0.4977
11	44	217826_S_AT	UBE2J1	ubiquitin-conjugating enzyme E2, J1 (UBC6 homolog, yeast)	---	---	protein modification process /// ubiquitin cycle	ubiquitin-protein ligase activity /// ligase activity /// small conjugating protein ligase activity	endoplasmic reticulum /// membrane /// integral to membrane		12.0437	1	1.6813	-2	-0.5227	0.2287
11	45	201780_S_AT	RNF13	ring finger protein 13	---	---	---	protein binding /// zinc ion binding /// metal ion binding	---	unknown	11.024	1	1.3107	4	-0.4434	0.3191
11	46	218247_S_AT	MEX3C	mex-3 homolog C (C. elegans)	---	---	---	RNA binding /// protein binding /// zinc ion binding /// metal ion binding	cytoplasm	unknown	10.8524	1	0	-2	-0.4453	0.3167
11	47	212855_AT	DCUN1D4	DCN1, defective in cullin neddylation 1, domain containing 4 (S. cerevisiae)	---	---	---	---	nucleus	unknown	12.1278	1	0	-2	-0.6033	0.1515
11	48	220183_S_AT	NUDT6	nudix (nucleoside diphosphate linked moiety X)-type motif 6	---	---	---	growth factor activity /// hydrolase activity	---	unknown	12.0284	1	1.3241	0	-0.6812	0.092
11	49	214662_AT	WDR43	WD repeat domain 43	---	---	---	---	---	unknown	8.8203	1	0	0	0.0017	0.997
11	50	201859_AT	SRGN	serglycin	---	---	ossification /// apoptosis /// apoptosis /// negative regulation of bone mineralization /// mast cell secretory granule organization and biogenesis /// T cell secretory granule organization and biogenesis /// maintenance of protease localization in mast cell secretory granule /// maintenance of granzyme B localization in T cell secretory granule /// negative regulation of cytokine secretion /// p…	protein binding /// protein binding	extracellular space /// Golgi apparatus /// mast cell granule	apoptosis:proteolysis	11.204	1	0	0	-0.8723	0.0104
11	51	201016_AT	EIF1AX	eukaryotic translation initiation factor 1A, X-linked	Translation_Factors	http://www.genmapp.org/HTML_MAPPs/Human/Hs_Contributed_20051123/cellular_process-GenMAPP/Hs_Translation_Factors/Hs_Translation_Factors.htm	translation /// translational initiation /// translational initiation	RNA binding /// translation initiation factor activity /// translation factor activity, nucleic acid binding	eukaryotic translation initiation factor 4F complex		11.1835	1	1.2933	0	-0.0336	0.9431
11	52	212245_AT	MCFD2	multiple coagulation factor deficiency 2	---	---	transport /// ER to Golgi vesicle-mediated transport /// protein transport	calcium ion binding	endoplasmic reticulum	transport,ion channel	14.8551	1	0	-2	-0.5126	0.2395
11	53	210432_S_AT	SCN3A	sodium channel, voltage-gated, type III, alpha subunit	---	---	transport /// ion transport /// potassium ion transport /// sodium ion transport /// sodium ion transport	ion channel activity /// voltage-gated ion channel activity /// voltage-gated sodium channel activity /// voltage-gated sodium channel activity /// voltage-gated potassium channel activity /// sodium channel activity /// sodium ion binding	voltage-gated sodium channel complex /// voltage-gated sodium channel complex /// voltage-gated potassium channel complex /// membrane /// integral to membrane	transport,ion channel	12.7583	1	0	-2	-0.9449	0.0013
11	54	202464_S_AT	PFKFB3	6-phosphofructo-2-kinase/fructose-2,6-biphosphatase 3	---	---	fructose 2,6-bisphosphate metabolic process /// fructose 2,6-bisphosphate metabolic process /// metabolic process	nucleotide binding /// catalytic activity /// 6-phosphofructo-2-kinase activity /// 6-phosphofructo-2-kinase activity /// fructose-2,6-bisphosphate 2-phosphatase activity /// fructose-2,6-bisphosphate 2-phosphatase activity /// protein binding /// ATP binding /// kinase activity /// transferase activity /// hydrolase activity /// identical protein binding	---	biosynthesis,metabolism,metabolic process,biosynthetic process	25.1307	1	0.1063	0	-0.4252	0.3415
11	55	203140_AT	BCL6	B-cell CLL/lymphoma 6 (zinc finger protein 51)	---	---	protein import into nucleus, translocation /// negative regulation of transcription from RNA polymerase II promoter /// negative regulation of transcription from RNA polymerase II promoter /// cell morphogenesis /// negative regulation of cell-matrix adhesion /// germinal center formation /// regulation of germinal center formation /// negative regulation of T-helper 2 type immune response /// ne…	nucleic acid binding /// DNA binding /// chromatin binding /// protein binding /// protein binding /// zinc ion binding /// transcription repressor activity /// transcription repressor activity /// transcription repressor activity /// transcription repressor activity /// sequence-specific DNA binding /// metal ion binding	intracellular /// nucleus /// nucleus /// replication fork	dna repair,transcription:cell growth,differentiation:apoptosis:cell cycle,proliferation:immune response:nuclear matrix,cytoskeleton:signal transduction,signaling pathway	4.8551	1	1.9298	-4	0.0588	0.9004
11	56	201212_AT	LGMN	legumain	---	---	proteolysis	legumain activity /// legumain activity /// cysteine-type endopeptidase activity /// peptidase activity /// cysteine-type peptidase activity /// hydrolase activity	lysosome	proteolysis	21.6703	1	1.3317	-4	-0.4768	0.2793
11	57	208264_S_AT	EIF3J	eukaryotic translation initiation factor 3, subunit J	Translation_Factors	http://www.genmapp.org/HTML_MAPPs/Human/Hs_Contributed_20051123/cellular_process-GenMAPP/Hs_Translation_Factors/Hs_Translation_Factors.htm	translation /// regulation of translational initiation	translation initiation factor activity /// translation initiation factor activity /// protein binding	eukaryotic translation initiation factor 3 complex		7.238	1	1.3114	-2	-0.2139	0.6452
11	58	203023_AT	HSPC111	hypothetical protein HSPC111	---	---	---	---	---	unknown	13.0556	1	0	0	-0.1914	0.6809
11	59	204249_S_AT	LMO2	LIM domain only 2 (rhombotin-like 1)	---	---	multicellular organismal development	protein binding /// protein binding /// zinc ion binding /// metal ion binding	---		19.1274	1	0	0	-0.597	0.157
11	60	209921_AT	SLC7A11	solute carrier family 7, (cationic amino acid transporter, y+ system) member 11	---	---	protein complex assembly /// transport /// amino acid transport	amino acid transmembrane transporter activity /// cystine:glutamate antiporter activity	membrane /// integral to membrane /// integral to membrane	transport,ion channel	17.3394	-1	0	-2	-0.0084	0.9858
11	61	213562_S_AT	SQLE	squalene epoxidase	Cholesterol_Biosynthesis /// Cholesterol_Biosynthesis	http://www.genmapp.org/HTML_MAPPs/Human/Hs_Contributed_20051123/metabolic_process-GenMAPP/Hs_Cholesterol_Biosynthesis/Hs_Cholesterol_Biosynthesis.htm /// http://www.genmapp.org/HTML_MAPPs/Human/Hs_Contributed_20051123/metabolic_process-GenMAPP/Hs_Cholesterol_Biosynthesis/Hs_Cholesterol_Biosynthesis.htm	electron transport /// metabolic process /// sterol biosynthetic process	squalene monooxygenase activity /// squalene monooxygenase activity /// oxidoreductase activity	endoplasmic reticulum /// microsome /// microsome /// membrane /// integral to membrane	biosynthesis,metabolism,metabolic process,biosynthetic process:transport,ion channel	15.1233	1	0	0	0.2293	0.6209
		12
12	1	214035_X_AT	LOC399491	LOC399491 protein	---	---	neuropeptide signaling pathway	---	membrane /// integral to membrane	signal transduction,signaling pathway	0.5339	1	0.5008	0	0.4084	0.3631
12	2	212372_AT	MYH10	myosin, heavy chain 10, non-muscle	---	---	regulation of cell shape	microfilament motor activity /// nucleotide binding /// motor activity /// actin binding /// actin binding /// protein binding /// protein binding /// calmodulin binding /// ATP binding /// ATP binding /// actin filament binding	stress fiber /// cytoplasm /// cell cortex /// myosin complex /// myosin complex /// midbody /// cleavage furrow		0.4813	1	1.8042	2	-0.1324	0.7771
12	3	208159_X_AT	DDX11	DEAD/H (Asp-Glu-Ala-Asp/His) box polypeptide 11 (CHL1-like helicase homolog, S. cerevisiae)	---	---	mitotic sister chromatid segregation /// regulation of progression through cell cycle /// S phase of mitotic cell cycle /// G2/M transition of mitotic cell cycle /// nucleobase, nucleoside, nucleotide and nucleic acid metabolic process /// cell cycle /// positive regulation of cell proliferation	nucleotide binding /// nucleic acid binding /// DNA binding /// DNA helicase activity /// RNA binding /// ATP-dependent DNA helicase activity /// helicase activity /// helicase activity /// ATP binding /// ATP-dependent helicase activity /// hydrolase activity /// hydrolase activity, acting on acid anhydrides, in phosphorus-containing anhydrides	nucleus /// nucleolus	biosynthesis,metabolism,metabolic process,biosynthetic process:cell cycle,proliferation	0.3555	1	1.2431	2	0.4748	0.2817
12	4	211454_X_AT	FKSG49	FKSG49	---	---	---	---	---	unknown	0.3682	1	1.1268	0	0.2405	0.6035
12	5	204538_X_AT	LOC339047 /// LOC642778 /// LOC642799 /// NPIP	nuclear pore complex interacting protein /// hypothetical protein LOC339047 /// similar to nuclear pore complex interacting protein	---	---	protein targeting /// transport /// neuropeptide signaling pathway /// protein transport /// mRNA transport	---	nuclear pore /// membrane /// integral to membrane	transport,ion channel:signal transduction,signaling pathway	0.3007	1	1.384	4	0.4004	0.3735
12	6	210686_X_AT	SLC25A16	solute carrier family 25 (mitochondrial carrier; Graves disease autoantigen), member 16	---	---	transport /// transport	binding /// solute:solute antiporter activity	mitochondrion /// mitochondrial inner membrane /// mitochondrial inner membrane /// membrane /// integral to membrane	transport,ion channel	0.2204	1	0.9507	2	0.0611	0.8965
12	7	201721_S_AT	LAPTM5	lysosomal associated multispanning membrane protein 5	---	---	transport	---	lysosome /// lysosome /// integral to plasma membrane /// membrane /// integral to membrane	transport,ion channel	0.3121	1	1.5452	2	-0.0289	0.951
12	8	208796_S_AT	CCNG1	cyclin G1	---	---	regulation of progression through cell cycle /// regulation of cyclin-dependent protein kinase activity /// cell cycle /// mitosis /// cell division	---	---	cell cycle,proliferation	0.5079	1	0.0008	6	0.4262	0.3404
12	9	210230_AT	---	CDNA: FLJ23438 fis, clone HRC13275	---	---	---	---	---	unknown	0.7983	1	0	2	-0.0919	0.8446
12	10	218403_AT	TRIAP1	TP53 regulated inhibitor of apoptosis 1	---	---	apoptosis /// anti-apoptosis /// DNA damage response, signal transduction by p53 class mediator resulting in cell cycle arrest /// DNA damage response, signal transduction by p53 class mediator	protein binding /// caspase inhibitor activity	cytoplasm /// mitochondrion	apoptosis:cell cycle,proliferation:signal transduction,signaling pathway	0.35	1	0	2	0.7745	0.0409
12	11	205692_S_AT	CD38	CD38 molecule	---	---	generation of precursor metabolites and energy /// signal transduction /// induction of apoptosis by extracellular signals	catalytic activity /// NAD+ nucleosidase activity /// receptor activity /// hydrolase activity /// hydrolase activity, acting on glycosyl bonds /// phosphorus-oxygen lyase activity	membrane fraction /// membrane fraction /// plasma membrane /// membrane /// integral to membrane	apoptosis:signal transduction,signaling pathway	1.0689	1	0.0006	2	0.382	0.3978
12	12	203409_AT	DDB2	damage-specific DNA binding protein 2, 48kDa	---	---	DNA repair /// DNA repair /// nucleotide-excision repair /// response to DNA damage stimulus	DNA binding /// DNA binding /// damaged DNA binding /// protein binding	---	dna repair,transcription	0.6436	1	0	6	0.5886	0.1645
		13
13	1	214403_X_AT	SPDEF	SAM pointed domain containing ets transcription factor	---	---	transcription /// regulation of transcription, DNA-dependent /// multicellular organismal development	DNA binding /// transcription factor activity /// protein binding /// sequence-specific DNA binding	nucleus	dna repair,transcription	10.1268	-1	0	1	0.1642	0.7251
13	2	215700_X_AT	CPNE6	copine VI (neuronal)	---	---	lipid metabolic process /// synaptic transmission /// nervous system development /// vesicle-mediated transport	phosphatidylserine binding /// transporter activity /// calcium ion binding	membrane fraction /// axon /// dendrite	biosynthesis,metabolism,metabolic process,biosynthetic process:transport,ion channel	6.3566	1	1.7569	0	0.3807	0.3995
13	3	210284_S_AT	MAP3K7IP2	mitogen-activated protein kinase kinase kinase 7 interacting protein 2	Circadian_Exercise	http://www.genmapp.org/HTML_MAPPs/Human/Hs_Contributed_20051123/physiological_process-GenMAPP/Hs_Circadian_Exercise/Hs_Circadian_Exercise.htm	positive regulation of I-kappaB kinase/NF-kappaB cascade /// positive regulation of I-kappaB kinase/NF-kappaB cascade	signal transducer activity /// signal transducer activity /// zinc ion binding /// metal ion binding	intracellular /// cytoplasm /// membrane		2.992	1	0	3	0.5652	0.1861
13	4	204321_AT	NEO1	neogenin homolog 1 (chicken)	---	---	protein amino acid phosphorylation /// cell motility /// cell adhesion /// cell adhesion /// cell-cell signaling /// multicellular organismal development	vascular endothelial growth factor receptor activity /// protein binding /// ATP binding	plasma membrane /// integral to plasma membrane /// membrane /// integral to membrane	cell adhesion	1.6711	1	0	2	0.3467	0.4462
13	5	210605_S_AT	MFGE8	milk fat globule-EGF factor 8 protein	---	---	cell adhesion /// cell adhesion /// single fertilization	protein binding	lipid particle /// membrane	cell adhesion	6.4183	1	0.5209	1	0.3083	0.5012
13	6	221718_S_AT	AKAP13	A kinase (PRKA) anchor protein 13	---	---	intracellular signaling cascade /// regulation of Rho protein signal transduction	signal transducer activity /// receptor activity /// guanyl-nucleotide exchange factor activity /// Rho guanyl-nucleotide exchange factor activity /// calcium ion binding /// zinc ion binding /// diacylglycerol binding /// metal ion binding	intracellular /// membrane fraction /// cytoplasm /// membrane	signal transduction,signaling pathway	2.0252	1	0	1	-0.5832	0.1693
13	7	201998_AT	ST6GAL1	ST6 beta-galactosamide alpha-2,6-sialyltranferase 1	---	---	protein modification process /// protein amino acid glycosylation /// humoral immune response /// oligosaccharide metabolic process	beta-galactoside alpha-2,6-sialyltransferase activity /// beta-galactoside alpha-2,6-sialyltransferase activity /// sialyltransferase activity /// transferase activity /// transferase activity, transferring glycosyl groups	membrane /// integral to membrane /// integral to Golgi membrane	biosynthesis,metabolism,metabolic process,biosynthetic process:immune response	7.3603	1	0	2	-0.1385	0.7671
13	8	208390_S_AT	GLP1R	glucagon-like peptide 1 receptor	GPCRDB_Class_B_Secretin-like	http://www.genmapp.org/HTML_MAPPs/Human/Hs_Contributed_20051123/molecular_function_GenMAPP/Hs_GPCRDB_Class_B_Secretin-like/Hs_GPCRDB_Class_B_Secretin-like.htm	response to stress /// signal transduction /// G-protein coupled receptor protein signaling pathway /// adenylate cyclase activation /// elevation of cytosolic calcium ion concentration /// learning and/or memory /// regulation of heart contraction /// cAMP-mediated signaling	signal transducer activity /// receptor activity /// transmembrane receptor activity /// G-protein coupled receptor activity /// glucagon receptor activity /// peptide receptor activity, G-protein coupled	plasma membrane /// membrane /// integral to membrane /// integral to membrane	signal transduction,signaling pathway	7.3712	1	0	1	0.2548	0.5813
13	9	214894_X_AT	MACF1	microtubule-actin crosslinking factor 1	---	---	mesoderm formation /// carbohydrate metabolic process /// posttranslational protein targeting to membrane /// cell motility /// cell cycle arrest /// establishment and/or maintenance of cell polarity /// Wnt receptor signaling pathway	actin binding /// actin binding /// hydrolase activity, hydrolyzing O-glycosyl compounds /// calcium ion binding /// calcium ion binding /// protein binding /// protein binding /// microtubule binding /// microtubule binding /// actin filament binding	cytoplasm /// cytoplasm /// cytoplasm /// cytoskeleton /// cytoskeleton /// actin cytoskeleton /// microtubule cytoskeleton	biosynthesis,metabolism,metabolic process,biosynthetic process:cell cycle,proliferation:signal transduction,signaling pathway	3.8757	1	0	-1	0.2292	0.621
13	10	213441_X_AT	SPDEF	SAM pointed domain containing ets transcription factor	---	---	transcription /// regulation of transcription, DNA-dependent /// multicellular organismal development	DNA binding /// transcription factor activity /// protein binding /// sequence-specific DNA binding	nucleus	dna repair,transcription	5.7489	1	1.3226	1	0.3621	0.4248
13	11	217723_X_AT	---	---	---	---	---	---	---	unknown	8.4838	1	1.2134	1	0.2728	0.5539
13	12	216210_X_AT	TRIOBP	TRIO and F-actin binding protein	---	---	sensory perception of sound /// actin modification /// barbed-end actin filament capping	actin binding /// GTP-Rho binding /// myosin II binding	cytoplasm /// cytoskeleton /// actin cytoskeleton		3.7212	1	1.6531	3	0.0559	0.9052
13	13	208982_AT	PECAM1	platelet/endothelial cell adhesion molecule (CD31 antigen)	---	---	cell motility /// cell adhesion /// signal transduction /// cell recognition	protein binding	plasma membrane /// intercellular junction /// membrane /// integral to membrane	cell adhesion:signal transduction,signaling pathway	5.3085	1	0	-1	-0.6045	0.1505
13	14	202039_AT	MYO18A /// TIAF1	TGFB1-induced anti-apoptotic factor 1 /// myosin XVIIIA	---	---	DNA metabolic process /// apoptosis /// anti-apoptosis /// anti-apoptosis /// I-kappaB kinase/NF-kappaB cascade	nucleotide binding /// DNA binding /// motor activity /// receptor activity /// protein binding /// ATP binding /// DNA-dependent ATPase activity	nucleus /// cytoplasm /// myosin complex	biosynthesis,metabolism,metabolic process,biosynthetic process:apoptosis	5.5375	-1	1.6784	1	-0.7398	0.0573
13	15	210582_S_AT	LIMK2	LIM domain kinase 2	---	---	protein amino acid phosphorylation /// phosphorylation	nucleotide binding /// protein kinase activity /// protein serine/threonine kinase activity /// protein serine/threonine kinase activity /// protein binding /// ATP binding /// zinc ion binding /// kinase activity /// transferase activity /// metal ion binding	nucleus /// cytoplasm /// cytoplasm		2.2208	1	0.4412	3	0.4873	0.2674
13	16	203734_AT	FOXJ2	forkhead box J2	---	---	transcription /// regulation of transcription, DNA-dependent	DNA binding /// transcription factor activity /// sequence-specific DNA binding	nucleus	dna repair,transcription	5.5249	1	0	3	0.285	0.5355
13	17	213827_AT	SNX26	sorting nexin 26	---	---	transport /// signal transduction /// protein transport	GTPase activator activity /// protein binding	intracellular	transport,ion channel:signal transduction,signaling pathway	5.8602	1	1.579	1	-0.0331	0.9438
13	18	201302_AT	ANXA4	annexin A4	Prostaglandin_synthesis_regulation	http://www.genmapp.org/HTML_MAPPs/Human/Hs_Contributed_20051123/metabolic_process-GenMAPP/Hs_Prostaglandin_synthesis_regulation/Hs_Prostaglandin_synthesis_regulation.htm	anti-apoptosis /// signal transduction /// negative regulation of coagulation	phospholipase inhibitor activity /// calcium ion binding /// calcium ion binding /// calcium-dependent phospholipid binding /// calcium-dependent phospholipid binding	cytoplasm	apoptosis:signal transduction,signaling pathway	1.8289	-1	0	3	0.0795	0.8655
13	19	201294_S_AT	WSB1	WD repeat and SOCS box-containing 1	---	---	intracellular signaling cascade	kinase activity	intracellular		6.4287	-1	0	1	0.2382	0.607
13	20	205998_X_AT	CYP3A4	cytochrome P450, family 3, subfamily A, polypeptide 4	Irinotecan_pathway_PharmGKB /// Irinotecan_pathway_PharmGKB /// Irinotecan_pathway_PharmGKB	http://www.genmapp.org/HTML_MAPPs/Human/Hs_Contributed_20051123/physiological_process-GenMAPP/Hs_Irinotecan_pathway_PharmGKB/Hs_Irinotecan_pathway_PharmGKB.htm /// http://www.genmapp.org/HTML_MAPPs/Human/Hs_Contributed_20051123/physiological_process-GenMAPP/Hs_Irinotecan_pathway_PharmGKB/Hs_Irinotecan_pathway_PharmGKB.htm /// http://www.genmapp.org/HTML_MAPPs/Human/Hs_Contributed_20051123/physiol…	electron transport /// lipid metabolic process /// xenobiotic metabolic process	monooxygenase activity /// monooxygenase activity /// monooxygenase activity /// monooxygenase activity /// iron ion binding /// oxidoreductase activity /// oxidoreductase activity, acting on paired donors, with incorporation or reduction of molecular oxygen, reduced flavin or flavoprotein as one donor, and incorporation of one atom of oxygen /// oxygen binding /// heme binding /// metal ion bind…	membrane fraction /// endoplasmic reticulum /// microsome /// microsome /// cell surface /// membrane /// integral to membrane	biosynthesis,metabolism,metabolic process,biosynthetic process:transport,ion channel	7.0352	1	1.276	3	0.1965	0.6728
13	21	207035_AT	SLC30A3	solute carrier family 30 (zinc transporter), member 3	---	---	transport /// transport /// ion transport /// cation transport /// zinc ion transport	zinc ion binding /// cation transmembrane transporter activity /// zinc transporting ATPase activity	membrane fraction /// endosome /// integral to plasma membrane /// synaptic vesicle /// membrane /// integral to membrane /// cell junction /// cytoplasmic vesicle /// synapse	transport,ion channel	4.3869	1	0	0	0.0426	0.9277
13	22	209002_S_AT	CALCOCO1	calcium binding and coiled-coil domain 1	---	---	transcription /// signal transduction /// steroid hormone receptor signaling pathway	transcription coactivator activity /// protein binding	nucleus	dna repair,transcription:signal transduction,signaling pathway	7.7011	1	0	0	0.1983	0.6699
13	23	206764_X_AT	MPPE1	metallophosphoesterase 1	---	---	---	hydrolase activity	---	unknown	7.9156	1	0	0	0.2834	0.538
13	24	202481_AT	DHRS3	dehydrogenase/reductase (SDR family) member 3	---	---	visual perception /// metabolic process /// retinol metabolic process	nucleotide binding /// electron carrier activity /// oxidoreductase activity	membrane /// integral to membrane	biosynthesis,metabolism,metabolic process,biosynthetic process	13.5993	-1	0	0	0.758	0.0483
13	25	201301_S_AT	ANXA4	annexin A4	Prostaglandin_synthesis_regulation	http://www.genmapp.org/HTML_MAPPs/Human/Hs_Contributed_20051123/metabolic_process-GenMAPP/Hs_Prostaglandin_synthesis_regulation/Hs_Prostaglandin_synthesis_regulation.htm	anti-apoptosis /// signal transduction /// negative regulation of coagulation	phospholipase inhibitor activity /// calcium ion binding /// calcium ion binding /// calcium-dependent phospholipid binding /// calcium-dependent phospholipid binding	cytoplasm	apoptosis:signal transduction,signaling pathway	2.7771	1	0	0	0.0955	0.8386
13	26	215492_X_AT	PTCRA	pre T-cell antigen receptor alpha	---	---	---	receptor activity	---	unknown	2.6465	1	1.3202	0	0.1163	0.804
13	27	201613_S_AT	AP1G2	adaptor-related protein complex 1, gamma 2 subunit	---	---	protein complex assembly /// transport /// intracellular protein transport /// endocytosis /// protein transport /// vesicle-mediated transport /// vesicle-mediated transport	binding /// protein binding /// protein binding /// protein binding /// protein transporter activity	Golgi apparatus /// Golgi-associated vesicle /// Golgi-associated vesicle /// membrane /// membrane /// membrane /// integral to membrane /// membrane coat /// AP-1 adaptor complex /// clathrin adaptor complex /// transport vesicle /// transport vesicle /// cytoplasmic vesicle	transport,ion channel	5.269	-1	1.0684	0	0.1498	0.7486
13	28	201749_AT	ECE1	Endothelin converting enzyme 1	---	---	proteolysis /// cell-cell signaling	metalloendopeptidase activity /// neprilysin activity /// peptidase activity /// metallopeptidase activity /// zinc ion binding /// endothelin-converting enzyme 1 activity /// hydrolase activity /// metal ion binding	membrane fraction /// membrane /// integral to membrane /// integral to membrane	proteolysis	4.5392	-1	0	0	0.8956	0.0064
13	29	209166_S_AT	MAN2B1	mannosidase, alpha, class 2B, member 1	---	---	carbohydrate metabolic process /// mannose metabolic process /// protein modification process /// protein deglycosylation /// learning and/or memory /// metabolic process	catalytic activity /// alpha-mannosidase activity /// alpha-mannosidase activity /// zinc ion binding /// mannosidase activity /// hydrolase activity /// hydrolase activity, acting on glycosyl bonds /// cation binding /// metal ion binding	lysosome	biosynthesis,metabolism,metabolic process,biosynthetic process	0.978	1	0.0004	0	0.703	0.0781
13	30	207643_S_AT	TNFRSF1A	tumor necrosis factor receptor superfamily, member 1A	Apoptosis /// Apoptosis_GenMAPP /// Apoptosis_KEGG /// Inflammatory_Response_Pathway	http://www.genmapp.org/HTML_MAPPs/Human/Hs_Contributed_20051123/cellular_process-GenMAPP/Hs_Apoptosis/Hs_Apoptosis.htm /// http://www.genmapp.org/HTML_MAPPs/Human/Hs_Contributed_20051123/cellular_process-GenMAPP/Hs_Apoptosis_GenMAPP/Hs_Apoptosis_GenMAPP.htm /// http://www.genmapp.org/HTML_MAPPs/Human/Hs_Contributed_20051123/cellular_process-GenMAPP/Hs_Apoptosis_KEGG/Hs_Apoptosis_KEGG.htm /// http…	prostaglandin metabolic process /// apoptosis /// inflammatory response /// signal transduction /// cytokine and chemokine mediated signaling pathway /// positive regulation of I-kappaB kinase/NF-kappaB cascade /// positive regulation of transcription from RNA polymerase II promoter /// positive regulation of inflammatory response	signal transducer activity /// receptor activity /// tumor necrosis factor receptor activity /// protein binding /// protein binding	extracellular region /// extracellular region /// integral to plasma membrane /// membrane /// integral to membrane	dna repair,transcription:biosynthesis,metabolism,metabolic process,biosynthetic process:apoptosis:signal transduction,signaling pathway	6.6515	-1	0	0	-0.6963	0.0822
13	31	214395_X_AT	---	CDNA clone IMAGE:4838699	---	---	---	---	---	unknown	6.64	1	0	0	0.4012	0.3724
13	32	59697_AT	RAB15	RAB15, member RAS onocogene family	---	---	transport /// small GTPase mediated signal transduction /// protein transport	nucleotide binding /// GTP binding	membrane	transport,ion channel:signal transduction,signaling pathway	6.247	1	0	0	-0.0242	0.959
13	33	209698_AT	CCHCR1	coiled-coil alpha-helical rod protein 1	---	---	protein export from nucleus /// multicellular organismal development /// cell differentiation	protein binding	nucleus /// cytoplasm	cell growth,differentiation	1.4872	1	1.0168	0	0.2605	0.5726
13	34	1007_S_AT	DDR1	discoidin domain receptor family, member 1	---	---	protein amino acid phosphorylation /// cell adhesion /// cell adhesion /// transmembrane receptor protein tyrosine kinase signaling pathway	nucleotide binding /// protein kinase activity /// protein-tyrosine kinase activity /// transmembrane receptor protein tyrosine kinase activity /// transmembrane receptor protein tyrosine kinase activity /// receptor activity /// ATP binding /// kinase activity /// transferase activity	integral to plasma membrane /// membrane /// integral to membrane	cell adhesion:signal transduction,signaling pathway	10.691	1	0	0	0.3304	0.4692
13	35	209147_S_AT	PPAP2A	phosphatidic acid phosphatase type 2A	---	---	lipid metabolic process /// protein kinase C activation /// negative regulation of cell proliferation /// germ cell migration /// regulation of lipid metabolic process /// steroid hormone receptor signaling pathway /// androgen receptor signaling pathway /// phospholipid dephosphorylation	phosphatidate phosphatase activity /// phosphatidate phosphatase activity /// phosphatidate phosphatase activity /// hydrolase activity	membrane fraction /// plasma membrane /// integral to plasma membrane /// membrane /// integral to membrane	biosynthesis,metabolism,metabolic process,biosynthetic process:cell cycle,proliferation:signal transduction,signaling pathway	7.1699	1	0	0	0.7749	0.0407
13	36	213727_X_AT	MPPE1	metallophosphoesterase 1	---	---	---	hydrolase activity	---	unknown	3.5961	1	1.4858	0	-0.0979	0.8346
13	37	203805_S_AT	FANCA	Fanconi anemia, complementation group A	---	---	DNA repair /// DNA repair /// protein complex assembly /// response to DNA damage stimulus	protein binding	nucleus /// cytoplasm /// cytoplasm	dna repair,transcription	6.2142	1	0	0	0.5	0.2532
13	38	204882_AT	ARHGAP25	Rho GTPase activating protein 25	---	---	signal transduction	GTPase activator activity	intracellular	signal transduction,signaling pathway	3.9957	1	0.4199	0	-0.2842	0.5368
13	39	210749_X_AT	DDR1	discoidin domain receptor family, member 1	---	---	protein amino acid phosphorylation /// cell adhesion /// cell adhesion /// transmembrane receptor protein tyrosine kinase signaling pathway	nucleotide binding /// protein kinase activity /// protein-tyrosine kinase activity /// transmembrane receptor protein tyrosine kinase activity /// transmembrane receptor protein tyrosine kinase activity /// receptor activity /// ATP binding /// kinase activity /// transferase activity	integral to plasma membrane /// membrane /// integral to membrane	cell adhesion:signal transduction,signaling pathway	1.6024	1	0	0	0.6068	0.1486
13	40	209584_X_AT	APOBEC3C	apolipoprotein B mRNA editing enzyme, catalytic polypeptide-like 3C	---	---	---	RNA binding /// protein binding /// zinc ion binding /// hydrolase activity /// hydrolase activity, acting on carbon-nitrogen (but not peptide) bonds, in cyclic amidines /// metal ion binding	---	unknown	1.1158	-1	0	0	0.089	0.8494
13	41	217743_S_AT	TMEM30A	transmembrane protein 30A	---	---	---	---	membrane /// integral to membrane	unknown	9.0518	1	0	0	0.5941	0.1596
13	42	218181_S_AT	MAP4K4	mitogen-activated protein kinase kinase kinase kinase 4	---	---	protein amino acid phosphorylation /// protein amino acid phosphorylation /// response to stress /// protein kinase cascade	nucleotide binding /// protein kinase activity /// protein serine/threonine kinase activity /// protein serine/threonine kinase activity /// small GTPase regulator activity /// ATP binding /// ATP binding /// kinase activity /// transferase activity	---		10.2867	-1	0	0	0.4462	0.3156
13	43	204060_S_AT	PRKX /// PRKY	protein kinase, X-linked /// protein kinase, Y-linked	---	---	protein amino acid phosphorylation /// protein amino acid phosphorylation	nucleotide binding /// protein kinase activity /// protein serine/threonine kinase activity /// protein serine/threonine kinase activity /// cAMP-dependent protein kinase activity /// protein-tyrosine kinase activity /// ATP binding /// kinase activity /// transferase activity	---		11.7103	-1	0	0	0.9003	0.0057
13	44	38149_AT	ARHGAP25	Rho GTPase activating protein 25	---	---	signal transduction	GTPase activator activity	intracellular	signal transduction,signaling pathway	3.1883	1	0.5562	0	-0.2422	0.6008
13	45	39248_AT	AQP3	aquaporin 3 (Gill blood group)	---	---	transport /// transport /// excretion	transporter activity /// transporter activity	membrane fraction /// integral to plasma membrane /// membrane /// integral to membrane	transport,ion channel	5.8143	-1	1.4572	0	0.0521	0.9117
13	46	204566_AT	PPM1D	protein phosphatase 1D magnesium-dependent, delta isoform	---	---	regulation of progression through cell cycle /// G2/M transition of mitotic cell cycle /// protein amino acid dephosphorylation /// protein amino acid dephosphorylation /// cell cycle /// negative regulation of cell proliferation /// response to radiation /// response to bacterium	magnesium ion binding /// catalytic activity /// phosphoprotein phosphatase activity /// protein serine/threonine phosphatase activity /// protein phosphatase type 2C activity /// protein phosphatase type 2C activity /// hydrolase activity /// manganese ion binding /// metal ion binding	nucleus /// protein serine/threonine phosphatase complex	cell cycle,proliferation	7.6251	-1	0	0	0.6856	0.0891
13	47	218634_AT	PHLDA3	pleckstrin homology-like domain, family A, member 3	---	---	anatomical structure morphogenesis	protein binding	---		13.2033	1	0	0	0.7454	0.0545
13	48	201835_S_AT	PRKAB1	protein kinase, AMP-activated, beta 1 non-catalytic subunit	Fatty_Acid_Synthesis	http://www.genmapp.org/HTML_MAPPs/Human/Hs_Contributed_20051123/metabolic_process-GenMAPP/Hs_Fatty_Acid_Synthesis/Hs_Fatty_Acid_Synthesis.htm	carbohydrate metabolic process /// fatty acid biosynthetic process /// signal transduction /// lipid biosynthetic process	hydrolase activity, hydrolyzing O-glycosyl compounds /// protein binding	nucleus	biosynthesis,metabolism,metabolic process,biosynthetic process:signal transduction,signaling pathway	10.4713	1	0.0006	0	0.7886	0.0351
13	49	210241_S_AT	TP53AP1	TP53 activated protein 1	---	---	response to stress /// response to DNA damage stimulus	signal transducer activity	nucleus		8.2488	-1	1.4332	0	0.2102	0.651
13	50	210886_X_AT	TP53AP1	TP53 activated protein 1	---	---	response to stress /// response to DNA damage stimulus	signal transducer activity	nucleus		6.5326	1	1.8345	0	0.2312	0.6179
13	51	212062_AT	ATP9A	ATPase, Class II, type 9A	---	---	transport /// cation transport /// metabolic process /// phospholipid transport	nucleotide binding /// magnesium ion binding /// catalytic activity /// phospholipid-translocating ATPase activity /// ATP binding /// ATPase activity, coupled to transmembrane movement of ions, phosphorylative mechanism /// hydrolase activity /// metal ion binding	membrane /// integral to membrane	biosynthesis,metabolism,metabolic process,biosynthetic process:transport,ion channel	13.7287	1	0	0	0.2146	0.6441
13	52	219815_AT	GAL3ST4	galactose-3-O-sulfotransferase 4	---	---	sulfur metabolic process /// cell-cell signaling /// biosynthetic process /// glycoprotein metabolic process /// oligosaccharide metabolic process /// proteoglycan biosynthetic process	galactosylceramide sulfotransferase activity /// transferase activity /// GPI anchor binding /// 3'-phosphoadenosine 5'-phosphosulfate binding /// galactose 3-O-sulfotransferase activity /// proteoglycan sulfotransferase activity	proteinaceous extracellular matrix /// membrane fraction /// endoplasmic reticulum /// Golgi apparatus /// membrane /// integral to membrane /// integral to membrane	biosynthesis,metabolism,metabolic process,biosynthetic process	6.2304	1	0	0	0.5115	0.2406
		14
14	1	208812_X_AT	HLA-C /// LOC732037	major histocompatibility complex, class I, C /// similar to major histocompatibility complex, class I, C	Proteasome_Degradation	http://www.genmapp.org/HTML_MAPPs/Human/Hs_Contributed_20051123/physiological_process-GenMAPP/Hs_Proteasome_Degradation/Hs_Proteasome_Degradation.htm	ciliary or flagellar motility /// antigen processing and presentation of peptide antigen via MHC class I /// immune response /// immune response /// antigen processing and presentation	microtubule motor activity /// MHC class I receptor activity /// MHC class II receptor activity	axonemal dynein complex /// integral to plasma membrane /// membrane /// membrane /// integral to membrane /// MHC class I protein complex	immune response	0.1216	1	0	2	0.6533	0.1116
14	2	201577_AT	NME1	non-metastatic cells 1, protein (NM23A) expressed in	Nucleotide_Metabolism	http://www.genmapp.org/HTML_MAPPs/Human/Hs_Contributed_20051123/metabolic_process-GenMAPP/Hs_Nucleotide_Metabolism/Hs_Nucleotide_Metabolism.htm	GTP biosynthetic process /// UTP biosynthetic process /// CTP biosynthetic process /// transcription /// regulation of transcription, DNA-dependent /// regulation of transcription, DNA-dependent /// rRNA processing /// cell cycle /// cell adhesion /// negative regulation of cell proliferation /// nucleotide metabolic process /// nucleoside triphosphate biosynthetic process /// pyrimidine ribonucl…	nucleotide binding /// magnesium ion binding /// magnesium ion binding /// DNA binding /// DNA binding /// transcription factor activity /// deoxyribonuclease activity /// nucleoside diphosphate kinase activity /// nucleoside diphosphate kinase activity /// nucleoside diphosphate kinase activity /// protein binding /// protein binding /// ATP binding /// ATP binding /// kinase activity /// transf…	ruffle /// nucleus /// nucleus /// nucleus /// small nucleolar ribonucleoprotein complex /// cytoplasm /// cytoplasm /// lamellipodium	dna repair,transcription:cell growth,differentiation:cell adhesion:biosynthesis,metabolism,metabolic process,biosynthetic process:apoptosis:cell cycle,proliferation	0.3645	1	1.6849	2	0.253	0.5841
14	3	205347_S_AT	TMSL8	thymosin-like 8	---	---	cytoskeleton organization and biogenesis	actin binding	cytoplasm /// cytoplasm /// cytoskeleton	nuclear matrix,cytoskeleton	0.0828	1	1.8229	3	-0.1556	0.7391
14	4	201416_AT	SOX4	SRY (sex determining region Y)-box 4	---	---	transcription /// regulation of transcription, DNA-dependent /// exocrine pancreas development	DNA binding /// transcription factor activity	nucleus	dna repair,transcription	0.4904	1	0	3	-0.1002	0.8307
14	5	208998_AT	UCP2	uncoupling protein 2 (mitochondrial, proton carrier)	Electron_Transport_Chain	http://www.genmapp.org/HTML_MAPPs/Human/Hs_Contributed_20051123/metabolic_process-GenMAPP/Hs_Electron_Transport_Chain/Hs_Electron_Transport_Chain.htm	transport /// transport /// mitochondrial transport /// proton transport	transporter activity /// binding	membrane fraction /// mitochondrion /// mitochondrial inner membrane /// mitochondrial inner membrane /// membrane /// integral to membrane	transport,ion channel	0.4023	1	0	4	0.4023	0.371
14	6	221501_X_AT	LOC339047	hypothetical protein LOC339047	---	---	neuropeptide signaling pathway	---	membrane /// integral to membrane	signal transduction,signaling pathway	0.2973	1	0.5658	5	0.4591	0.3001
14	7	206323_X_AT	OPHN1	oligophrenin 1	---	---	substrate-bound cell migration, cell extension /// signal transduction /// signal transduction /// nervous system development /// axon guidance /// actin cytoskeleton organization and biogenesis	actin binding /// GTPase activator activity /// Rho GTPase activator activity	intracellular /// actin cytoskeleton	nuclear matrix,cytoskeleton:signal transduction,signaling pathway	0.8791	1	1.8408	2	0.3604	0.4271
14	8	204026_S_AT	ZWINT	ZW10 interactor	---	---	mitotic sister chromatid segregation /// cell cycle /// cell cycle /// spindle organization and biogenesis /// mitosis /// mitotic cell cycle checkpoint /// phosphoinositide-mediated signaling /// cell division /// establishment of cellular localization	protein binding /// protein N-terminus binding	chromosome, pericentric region /// kinetochore /// nucleus /// cytoplasm /// cytoplasm	cell cycle,proliferation	0.2087	1	1.5638	3	-0.0447	0.9242
14	9	209140_X_AT	HLA-B	major histocompatibility complex, class I, B	Proteasome_Degradation /// Proteasome_Degradation /// Proteasome_Degradation	http://www.genmapp.org/HTML_MAPPs/Human/Hs_Contributed_20051123/physiological_process-GenMAPP/Hs_Proteasome_Degradation/Hs_Proteasome_Degradation.htm /// http://www.genmapp.org/HTML_MAPPs/Human/Hs_Contributed_20051123/physiological_process-GenMAPP/Hs_Proteasome_Degradation/Hs_Proteasome_Degradation.htm /// http://www.genmapp.org/HTML_MAPPs/Human/Hs_Contributed_20051123/physiological_process-GenMA…	antigen processing and presentation of peptide antigen via MHC class I /// defense response /// immune response /// immune response /// antigen processing and presentation	protein binding /// MHC class I receptor activity	membrane fraction /// integral to plasma membrane /// membrane /// integral to membrane /// MHC class I protein complex	immune response	0.1956	1	0.1925	3	0.7715	0.0422
14	10	211600_AT	---	---	Electron_Transport_Chain	http://www.genmapp.org/HTML_MAPPs/Human/Hs_Contributed_20051123/metabolic_process-GenMAPP/Hs_Electron_Transport_Chain/Hs_Electron_Transport_Chain.htm	mitochondrial electron transport, NADH to ubiquinone /// ATP synthesis coupled electron transport	NADH dehydrogenase (ubiquinone) activity /// NADH dehydrogenase (ubiquinone) activity /// oxidoreductase activity	mitochondrion /// mitochondrial respiratory chain complex I /// membrane /// integral to membrane	transport,ion channel	0.4114	1	0	0	0.0184	0.9687
14	11	213060_S_AT	CHI3L2	chitinase 3-like 2	---	---	carbohydrate metabolic process /// chitin catabolic process	catalytic activity /// hydrolase activity, hydrolyzing O-glycosyl compounds /// chitinase activity /// hydrolase activity /// cation binding	extracellular space	biosynthesis,metabolism,metabolic process,biosynthetic process	0.2785	1	0.7046	3	0.0297	0.9496
14	12	221081_S_AT	DENND2D	DENN/MADD domain containing 2D	---	---	---	---	---	unknown	0.3848	1	0.0002	-1	0.3352	0.4623
14	13	218007_S_AT	RPS27L	ribosomal protein S27-like	---	---	translation	structural constituent of ribosome /// zinc ion binding /// metal ion binding	intracellular /// ribosome /// ribonucleoprotein complex		0.4474	1	0.0004	-1	0.3573	0.4314
		15
15	1	211015_S_AT	HSPA4	heat shock 70kDa protein 4	---	---	response to unfolded protein	nucleotide binding /// ATP binding /// ATP binding	cytoplasm /// cytoplasm		5.3683	1	0	3	-0.1145	0.8069
15	2	212502_AT	C10orf22	chromosome 10 open reading frame 22	---	---	---	---	---	unknown	5.4319	-1	0	4	-0.3461	0.447
15	3	202295_S_AT	CTSH	cathepsin H	---	---	proteolysis /// proteolysis	cysteine-type endopeptidase activity /// cathepsin H activity /// cathepsin H activity /// peptidase activity /// cysteine-type peptidase activity /// cysteine-type peptidase activity /// hydrolase activity	lysosome	proteolysis	5.7337	-1	0	3	-0.9648	0.0004
15	4	203704_S_AT	---	---	---	---	transcription /// regulation of transcription, DNA-dependent /// transcription from RNA polymerase II promoter /// Ras protein signal transduction /// multicellular organismal development	nucleic acid binding /// DNA binding /// zinc ion binding /// metal ion binding	intracellular	dna repair,transcription:signal transduction,signaling pathway	5.8324	-1	0	4	-0.8261	0.022
15	5	201830_S_AT	NET1	neuroepithelial cell transforming gene 1	---	---	regulation of cell growth /// signal transduction /// regulation of Rho protein signal transduction	guanyl-nucleotide exchange factor activity /// guanyl-nucleotide exchange factor activity /// Rho guanyl-nucleotide exchange factor activity	intracellular /// cytoplasm	cell growth,differentiation:signal transduction,signaling pathway	13.7555	1	0	5	-0.8283	0.0213
15	6	212802_S_AT	GAPVD1	GTPase activating protein and VPS9 domains 1	---	---	regulation of small GTPase mediated signal transduction	GTPase activator activity	intracellular	signal transduction,signaling pathway	7.6065	1	0	4	-0.6252	0.1333
15	7	212293_AT	HIPK1	homeodomain interacting protein kinase 1	---	---	transcription /// regulation of transcription, DNA-dependent /// protein amino acid phosphorylation	nucleotide binding /// DNA binding /// protein kinase activity /// protein serine/threonine kinase activity /// protein binding /// ATP binding /// kinase activity /// transferase activity	cytoplasm	dna repair,transcription	5.964	-1	0	5	-0.7544	0.05
15	8	208447_S_AT	PRPS1	phosphoribosyl pyrophosphate synthetase 1	---	---	purine base metabolic process /// nervous system development /// nucleoside metabolic process /// ribonucleoside monophosphate biosynthetic process /// nucleotide biosynthetic process /// cellular biosynthetic process	magnesium ion binding /// ribose phosphate diphosphokinase activity /// ribose phosphate diphosphokinase activity /// kinase activity /// transferase activity /// lipoate-protein ligase B activity /// metal ion binding	---	biosynthesis,metabolism,metabolic process,biosynthetic process	6.4166	1	0	3	0.0982	0.834
15	9	203988_S_AT	FUT8	fucosyltransferase 8 (alpha (1,6) fucosyltransferase)	---	---	in utero embryonic development /// protein amino acid N-linked glycosylation /// N-glycan processing /// oligosaccharide biosynthetic process /// L-fucose catabolic process	glycoprotein 6-alpha-L-fucosyltransferase activity /// glycoprotein 6-alpha-L-fucosyltransferase activity /// transferase activity /// transferase activity, transferring glycosyl groups	Golgi apparatus /// membrane /// integral to membrane	biosynthesis,metabolism,metabolic process,biosynthetic process	7.8703	-1	0	4	-0.9389	0.0017
15	10	217758_S_AT	TM9SF3	transmembrane 9 superfamily member 3	---	---	---	binding	membrane /// integral to membrane	unknown	4.4798	-1	1.5008	-4	-0.3342	0.4638
15	11	213998_S_AT	DDX17	DEAD (Asp-Glu-Ala-Asp) box polypeptide 17	---	---	RNA processing	nucleotide binding /// nucleic acid binding /// RNA binding /// RNA binding /// RNA helicase activity /// helicase activity /// ATP binding /// ATP-dependent helicase activity /// RNA-dependent ATPase activity /// hydrolase activity	nucleus		11.8759	-1	0	3	-0.664	0.1038
15	12	207785_S_AT	RBPJ	recombination signal binding protein for immunoglobulin kappa J region	---	---	DNA recombination /// transcription /// regulation of transcription, DNA-dependent /// transcription from RNA polymerase II promoter /// Notch signaling pathway /// negative regulation of transcription, DNA-dependent	recombinase activity /// DNA binding /// DNA binding /// transcription factor activity /// RNA polymerase II transcription factor activity /// protein binding	nucleus /// nucleolus	dna repair,transcription:signal transduction,signaling pathway	9.2052	1	0.9713	-6	0.1234	0.7922
15	13	208857_S_AT	PCMT1	protein-L-isoaspartate (D-aspartate) O-methyltransferase	---	---	protein modification process /// protein amino acid methylation	protein-L-isoaspartate (D-aspartate) O-methyltransferase activity /// protein binding /// methyltransferase activity /// transferase activity /// identical protein binding	cytoplasm /// endoplasmic reticulum		8.014	-1	0	-4	-0.4215	0.3463
15	14	218438_S_AT	MED28	mediator complex subunit 28	---	---	transcription /// regulation of transcription, DNA-dependent	actin binding /// protein binding	cytoplasm /// cytoskeleton /// membrane	dna repair,transcription	7.7789	1	0.0009	-1	-0.3747	0.4076
15	15	212030_AT	RBM25	RNA binding motif protein 25	---	---	nuclear mRNA splicing, via spliceosome /// mRNA processing	nucleotide binding /// nucleic acid binding /// mRNA binding	ribonucleoprotein complex		5.8318	-1	0	4	-0.4311	0.3343
15	16	209130_AT	SNAP23	synaptosomal-associated protein, 23kDa	---	---	transport /// post-Golgi vesicle-mediated transport /// vesicle targeting /// membrane fusion /// protein transport	protein binding	plasma membrane /// membrane /// synaptosome /// cell junction /// synapse	transport,ion channel	7.9185	-1	0	-6	-0.7166	0.07
15	17	204226_AT	STAU2	staufen, RNA binding protein, homolog 2 (Drosophila)	---	---	transport	RNA binding /// double-stranded RNA binding /// double-stranded RNA binding	intracellular /// cytoplasm /// endoplasmic reticulum /// microtubule	transport,ion channel	4.9042	-1	0	-6	-0.886	0.0079
15	18	220990_S_AT	MIRN21 /// TMEM49	transmembrane protein 49 /// microRNA 21	---	---	---	---	endoplasmic reticulum /// endoplasmic reticulum /// membrane /// integral to membrane	unknown	9.9201	1	0	-6	-0.0613	0.8962
15	19	201772_AT	AZIN1	antizyme inhibitor 1	Circadian_Exercise	http://www.genmapp.org/HTML_MAPPs/Human/Hs_Contributed_20051123/physiological_process-GenMAPP/Hs_Circadian_Exercise/Hs_Circadian_Exercise.htm	polyamine biosynthetic process	catalytic activity /// enzyme inhibitor activity /// protein binding	---	biosynthesis,metabolism,metabolic process,biosynthetic process	7.1759	-1	0	-1	-0.7987	0.0312
15	20	201688_S_AT	TPD52	tumor protein D52	---	---	anatomical structure morphogenesis /// B cell differentiation /// secretion	calcium ion binding /// protein binding /// identical protein binding /// protein homodimerization activity /// protein heterodimerization activity	cytoplasm /// endoplasmic reticulum /// perinuclear region of cytoplasm	cell growth,differentiation	5.9402	1	1.4386	-6	-0.4457	0.3162
15	21	218150_AT	ARL5A	ADP-ribosylation factor-like 5A	---	---	small GTPase mediated signal transduction	nucleotide binding /// GTP binding	intracellular	signal transduction,signaling pathway	18.8099	-1	0	4	-0.3293	0.4708
15	22	203166_AT	CFDP1	craniofacial development protein 1	---	---	anti-apoptosis /// cell adhesion /// multicellular organismal development /// regulation of cell shape /// regulation of cell proliferation	---	---	cell adhesion:apoptosis:cell cycle,proliferation	5.9646	1	1.273	-6	-0.3184	0.4864
15	23	221229_S_AT	FLJ20628	hypothetical protein FLJ20628	---	---	---	---	---	unknown	28.9566	1	0.0007	0	-0.1827	0.695
15	24	218852_AT	PPP2R3C	protein phosphatase 2 (formerly 2A), regulatory subunit B'', gamma	---	---	---	calcium ion binding	cytoplasm	unknown	14.1891	1	0.5958	0	-0.0186	0.9683
15	25	201138_S_AT	SSB	Sjogren syndrome antigen B (autoantigen La)	---	---	transcription from RNA polymerase III promoter /// RNA processing /// tRNA modification /// histone mRNA metabolic process	tRNA binding /// nucleotide binding /// nucleic acid binding /// RNA binding /// mRNA binding /// protein binding	nucleus /// ribonucleoprotein complex /// ribonucleoprotein complex	dna repair,transcription:biosynthesis,metabolism,metabolic process,biosynthetic process	7.3177	-1	1.9698	0	-0.4474	0.3141
15	26	214274_S_AT	ACAA1	acetyl-Coenzyme A acyltransferase 1 (peroxisomal 3-oxoacyl-Coenzyme A thiolase)	---	---	generation of precursor metabolites and energy /// lipid metabolic process /// fatty acid metabolic process	acetyl-CoA C-acyltransferase activity /// acyltransferase activity /// transferase activity	peroxisome /// peroxisome	biosynthesis,metabolism,metabolic process,biosynthetic process	6.0424	1	1.9734	0	-0.4823	0.273
15	27	204131_S_AT	FOXO3	forkhead box O3	---	---	ovulation from ovarian follicle /// initiation of primordial ovarian follicle growth /// antral ovarian follicle growth /// oocyte maturation /// transcription /// regulation of transcription, DNA-dependent /// apoptosis /// apoptosis /// induction of apoptosis /// response to DNA damage stimulus /// glucose homeostasis /// positive regulation of erythrocyte differentiation /// positive regulatio…	DNA binding /// transcription factor activity /// transcription factor activity /// transcription activator activity /// protein kinase binding /// sequence-specific DNA binding /// sequence-specific DNA binding	membrane fraction /// nucleus /// nucleus /// cytoplasm /// cytoplasm	dna repair,transcription:cell growth,differentiation:apoptosis	6.6762	-1	0.8422	0	0.0157	0.9733
15	28	218982_S_AT	MRPS17	mitochondrial ribosomal protein S17	---	---	translation /// translation /// transport	RNA binding /// structural constituent of ribosome /// structural constituent of ribosome /// binding /// rRNA binding	intracellular /// mitochondrion /// mitochondrial small ribosomal subunit /// ribosome /// membrane /// ribonucleoprotein complex	transport,ion channel	6.4734	-1	0	0	-0.1948	0.6755
15	29	212945_S_AT	MGA	MAX gene associated	---	---	regulation of transcription, DNA-dependent /// regulation of transcription	DNA binding /// transcription factor activity /// transcription regulator activity	nucleus	dna repair,transcription	4.9944	-1	1.7779	0	0.2866	0.5332
15	30	202151_S_AT	UBAC1	UBA domain containing 1	---	---	ubiquitin cycle	protein binding	cytoplasm		14.867	-1	0	0	0.3519	0.4388
15	31	202829_S_AT	SYBL1	synaptobrevin-like 1	---	---	transport /// protein transport /// vesicle-mediated transport	---	endoplasmic reticulum /// membrane /// integral to membrane /// integral to membrane	transport,ion channel	6.5545	-1	0	0	-0.324	0.4784
15	32	205202_AT	PCMT1	protein-L-isoaspartate (D-aspartate) O-methyltransferase	---	---	protein modification process /// protein amino acid methylation	protein-L-isoaspartate (D-aspartate) O-methyltransferase activity /// protein binding /// methyltransferase activity /// transferase activity /// identical protein binding	cytoplasm /// endoplasmic reticulum		9.2923	-1	0	0	-0.7058	0.0764
15	33	202786_AT	STK39	serine threonine kinase 39 (STE20/SPS1 homolog, yeast)	---	---	protein amino acid phosphorylation /// protein amino acid phosphorylation /// response to stress	nucleotide binding /// protein kinase activity /// protein serine/threonine kinase activity /// receptor signaling protein serine/threonine kinase activity /// protein-tyrosine kinase activity /// ATP binding /// ATP binding /// kinase activity /// transferase activity	nucleus /// cytoplasm /// cytoplasm		211.2	1	0	0	-0.4693	0.2881
15	34	219819_S_AT	MRPS28	mitochondrial ribosomal protein S28	---	---	---	RNA binding	mitochondrion /// mitochondrial small ribosomal subunit /// ribonucleoprotein complex	unknown	20.8969	1	1.6913	0	-0.0524	0.9112
15	35	201146_AT	NFE2L2	nuclear factor (erythroid-derived 2)-like 2	---	---	transcription /// regulation of transcription, DNA-dependent /// transcription from RNA polymerase II promoter /// regulation of transcription	DNA binding /// transcription factor activity /// transcription factor activity /// sequence-specific DNA binding /// protein dimerization activity	nucleus /// cytoplasm	dna repair,transcription	4.8836	-1	0.3852	0	-0.5983	0.1559
15	36	212693_AT	MDN1	MDN1, midasin homolog (yeast)	---	---	protein folding /// protein complex assembly /// regulation of protein complex assembly	nucleotide binding /// ATP binding /// ATPase activity /// ATPase activity /// nucleoside-triphosphatase activity /// unfolded protein binding	nucleus /// nucleus		8.2962	-1	0	0	0.2814	0.5409
15	37	204186_S_AT	PPID	peptidylprolyl isomerase D (cyclophilin D)	---	---	protein folding	peptidyl-prolyl cis-trans isomerase activity /// binding /// protein binding /// FK506 binding /// cyclosporin A binding /// isomerase activity /// peptide binding	cytoplasm		8.9558	-1	0	0	-0.4686	0.2888
15	38	203972_S_AT	PEX3	peroxisomal biogenesis factor 3	---	---	peroxisome organization and biogenesis /// peroxisome organization and biogenesis	protein binding	peroxisome /// peroxisome /// peroxisome /// integral to peroxisomal membrane /// integral to plasma membrane /// membrane /// integral to membrane		9.7707	1	0.9779	0	0.1209	0.7963
15	39	200071_AT	SMNDC1	survival motor neuron domain containing 1	---	---	spliceosome assembly /// mRNA processing /// mRNA processing /// apoptosis /// induction of apoptosis /// RNA splicing /// RNA splicing	nucleic acid binding /// RNA binding /// protein binding /// RNA splicing factor activity, transesterification mechanism	nucleus /// nucleus /// spliceosome /// spliceosome /// cytoplasm	apoptosis	7.5264	-1	1.1167	0	-0.5102	0.2421
15	40	208734_X_AT	RAB2A	RAB2A, member RAS oncogene family	---	---	transport /// ER to Golgi vesicle-mediated transport /// ER to Golgi vesicle-mediated transport /// small GTPase mediated signal transduction /// protein transport	nucleotide binding /// GTPase activity /// GTP binding	endoplasmic reticulum /// Golgi apparatus /// membrane	transport,ion channel:signal transduction,signaling pathway	8.6705	1	0	0	-0.3299	0.4699
15	41	218323_AT	RHOT1	ras homolog gene family, member T1	---	---	apoptosis /// small GTPase mediated signal transduction /// cellular homeostasis /// mitochondrion transport along microtubule	nucleotide binding /// calcium ion binding /// GTP binding /// hydrolase activity	intracellular /// mitochondrion /// membrane /// integral to membrane /// outer membrane /// integral to mitochondrial outer membrane	transport,ion channel:apoptosis:signal transduction,signaling pathway	9.2158	-1	0	0	-0.6973	0.0816
15	42	200670_AT	XBP1	X-box binding protein 1	---	---	transcription /// regulation of transcription, DNA-dependent /// immune response	DNA binding /// DNA binding /// transcription factor activity /// transcription factor activity /// sequence-specific DNA binding /// protein dimerization activity	nucleus /// nucleus	dna repair,transcription:immune response	9.5606	1	0	0	-0.742	0.0562
15	43	203029_S_AT	PTPRN2	protein tyrosine phosphatase, receptor type, N polypeptide 2	---	---	protein amino acid dephosphorylation /// protein amino acid dephosphorylation /// dephosphorylation	phosphoprotein phosphatase activity /// protein tyrosine phosphatase activity /// protein tyrosine phosphatase activity /// receptor activity /// transmembrane receptor protein tyrosine phosphatase activity /// hydrolase activity /// phosphoric monoester hydrolase activity	integral to plasma membrane /// membrane /// integral to membrane /// integral to membrane		7.6889	1	0	0	-0.846	0.0164
15	44	201139_S_AT	SSB	Sjogren syndrome antigen B (autoantigen La)	---	---	transcription from RNA polymerase III promoter /// RNA processing /// tRNA modification /// histone mRNA metabolic process	tRNA binding /// nucleotide binding /// nucleic acid binding /// RNA binding /// mRNA binding /// protein binding	nucleus /// ribonucleoprotein complex /// ribonucleoprotein complex	dna repair,transcription:biosynthesis,metabolism,metabolic process,biosynthetic process	5.9154	-1	0	0	-0.1444	0.7574
15	45	212530_AT	NEK7	NIMA (never in mitosis gene a)-related kinase 7	---	---	protein amino acid phosphorylation	nucleotide binding /// magnesium ion binding /// protein kinase activity /// protein serine/threonine kinase activity /// protein-tyrosine kinase activity /// protein binding /// ATP binding /// kinase activity /// transferase activity /// metal ion binding	cytoplasm		4.6148	-1	0	0	-0.7275	0.0639
15	46	208673_S_AT	SFRS3	splicing factor, arginine/serine-rich 3	---	---	mRNA processing /// RNA splicing	nucleotide binding /// nucleic acid binding /// RNA binding /// RNA binding /// protein binding	---		5.9722	-1	1.9505	0	-0.2137	0.6455
15	47	204900_X_AT	SAP30	Sin3A-associated protein, 30kDa	---	---	transcription /// regulation of transcription, DNA-dependent	transcription corepressor activity /// protein binding	histone deacetylase complex	dna repair,transcription	9.9812	1	1.3625	0	-0.6885	0.0872
15	48	215772_X_AT	SUCLG2	succinate-CoA ligase, GDP-forming, beta subunit	Krebs-TCA_Cycle /// Krebs-TCA_Cycle	http://www.genmapp.org/HTML_MAPPs/Human/Hs_Contributed_20051123/metabolic_process-GenMAPP/Hs_Krebs-TCA_Cycle/Hs_Krebs-TCA_Cycle.htm /// http://www.genmapp.org/HTML_MAPPs/Human/Hs_Contributed_20051123/metabolic_process-GenMAPP/Hs_Krebs-TCA_Cycle/Hs_Krebs-TCA_Cycle.htm	tricarboxylic acid cycle /// succinyl-CoA metabolic process /// metabolic process	catalytic activity /// succinate-CoA ligase (GDP-forming) activity /// succinate-CoA ligase (GDP-forming) activity /// ATP binding /// ligase activity	mitochondrion	biosynthesis,metabolism,metabolic process,biosynthetic process	7.3824	1	0.0007	0	-0.4475	0.314
15	49	218053_AT	PRPF40A	PRP40 pre-mRNA processing factor 40 homolog A (S. cerevisiae)	mRNA_processing_Reactome	http://www.genmapp.org/HTML_MAPPs/Human/Hs_Contributed_20051123/cellular_process-GenMAPP/Hs_mRNA_processing_Reactome/Hs_mRNA_processing_Reactome.htm	mRNA processing /// RNA splicing	protein binding	---		46.7936	1	0	0	-0.4108	0.3599
15	50	221688_S_AT	IMP3	IMP3, U3 small nucleolar ribonucleoprotein, homolog (yeast)	---	---	rRNA processing /// translation /// ribosome biogenesis and assembly	RNA binding /// protein binding /// rRNA binding	intracellular /// nucleus /// nucleolus /// ribonucleoprotein complex		10.1548	-1	0	0	-0.4799	0.2758
15	51	218239_S_AT	GTPBP4	GTP binding protein 4	---	---	regulation of progression through cell cycle /// regulation of cyclin-dependent protein kinase activity /// small GTPase mediated signal transduction /// negative regulation of DNA replication /// negative regulation of cell proliferation /// negative regulation of cell-cell adhesion /// negative regulation of cell migration /// negative regulation of protein ubiquitination /// negative regulatio…	nucleotide binding /// GTPase activity /// protein binding /// GTP binding /// GTP binding	nucleus /// cytoplasm /// perinuclear region of cytoplasm	cell adhesion:cell cycle,proliferation:dna replication:signal transduction,signaling pathway	5.2079	-1	0	0	-0.2943	0.5218
15	52	200655_S_AT	CALM1	calmodulin 1 (phosphorylase kinase, delta)	Calcium_regulation_in_cardiac_cells /// Calcium_regulation_in_cardiac_cells /// Calcium_regulation_in_cardiac_cells /// Calcium_regulation_in_cardiac_cells /// G13_Signaling_Pathway /// G13_Signaling_Pathway /// G13_Signaling_Pathway /// G13_Signaling_Pathway /// Glycogen_Metabolism /// Glycogen_Metabolism /// G_Protein_Signaling /// G_Protein_Signaling /// G_Protein_Signaling /// G_Protein_Signa…	http://www.genmapp.org/HTML_MAPPs/Human/Hs_Contributed_20051123/physiological_process-GenMAPP/Hs_Calcium_regulation_in_cardiac_cells/Hs_Calcium_regulation_in_cardiac_cells.htm /// http://www.genmapp.org/HTML_MAPPs/Mouse/Mm_Contributed_20051212/physiological_process-GenMAPP/Mm_Calcium_regulation_in_cardiac_cells/Mm_Calcium_regulation_in_cardiac_cells.htm /// http://www.genmapp.org/HTML_MAPPs/Rat/R…	G-protein coupled receptor protein signaling pathway	calcium ion binding /// calcium ion binding /// protein binding /// protein binding /// protein binding /// N-terminal myristoylation domain binding	cytoplasm /// plasma membrane	signal transduction,signaling pathway	6.1531	-1	0.8161	0	-0.6502	0.1138
15	53	201019_S_AT	EIF1AP1 /// EIF1AX	eukaryotic translation initiation factor 1A, X-linked /// eukaryotic translation initiation factor 1A pseudogene 1	Translation_Factors	http://www.genmapp.org/HTML_MAPPs/Human/Hs_Contributed_20051123/cellular_process-GenMAPP/Hs_Translation_Factors/Hs_Translation_Factors.htm	translation /// translational initiation /// translational initiation	RNA binding /// translation initiation factor activity /// translation factor activity, nucleic acid binding	eukaryotic translation initiation factor 4F complex		6.5117	1	0.9808	0	-0.3556	0.4338
15	54	218238_AT	GTPBP4	GTP binding protein 4	---	---	regulation of progression through cell cycle /// regulation of cyclin-dependent protein kinase activity /// small GTPase mediated signal transduction /// negative regulation of DNA replication /// negative regulation of cell proliferation /// negative regulation of cell-cell adhesion /// negative regulation of cell migration /// negative regulation of protein ubiquitination /// negative regulatio…	nucleotide binding /// GTPase activity /// protein binding /// GTP binding /// GTP binding	nucleus /// cytoplasm /// perinuclear region of cytoplasm	cell adhesion:cell cycle,proliferation:dna replication:signal transduction,signaling pathway	5.4749	-1	1.8106	0	-0.1968	0.6723
15	55	202126_AT	PRPF4B	PRP4 pre-mRNA processing factor 4 homolog B (yeast)	mRNA_processing_Reactome /// mRNA_processing_Reactome	http://www.genmapp.org/HTML_MAPPs/Human/Hs_Contributed_20051123/cellular_process-GenMAPP/Hs_mRNA_processing_Reactome/Hs_mRNA_processing_Reactome.htm /// http://www.genmapp.org/HTML_MAPPs/Human/Hs_Contributed_20051123/cellular_process-GenMAPP/Hs_mRNA_processing_Reactome/Hs_mRNA_processing_Reactome.htm	mRNA processing /// protein amino acid phosphorylation /// protein amino acid phosphorylation /// RNA splicing /// RNA splicing	nucleotide binding /// protein kinase activity /// protein kinase activity /// protein serine/threonine kinase activity /// protein binding /// ATP binding /// kinase activity /// transferase activity	spliceosome		5.3821	-1	1.1335	0	-0.494	0.2598
15	56	212131_AT	LSM14A	LSM14A, SCD6 homolog A (S. cerevisiae)	---	---	---	---	---	unknown	5.1649	-1	0	0	-0.2084	0.6538
15	57	213102_AT	ACTR3	ARP3 actin-related protein 3 homolog (yeast)	---	---	cell motility	nucleotide binding /// structural molecule activity /// protein binding /// protein binding /// ATP binding	cytoplasm /// cytoskeleton /// Arp2/3 protein complex /// actin cytoskeleton /// lamellipodium		7.4329	-1	0	0	-0.5179	0.2338
15	58	203148_S_AT	TRIM14	tripartite motif-containing 14	---	---	compartment specification	protein binding /// zinc ion binding /// metal ion binding	intracellular /// cytoplasm		6.8979	1	0	0	-0.8903	0.0072
15	59	201661_S_AT	ACSL3	acyl-CoA synthetase long-chain family member 3	Fatty_Acid_Degradation /// Fatty_Acid_Degradation /// Mitochondrial_fatty_acid_betaoxidation /// Mitochondrial_fatty_acid_betaoxidation	http://www.genmapp.org/HTML_MAPPs/Human/Hs_Contributed_20051123/metabolic_process-GenMAPP/Hs_Fatty_Acid_Degradation/Hs_Fatty_Acid_Degradation.htm /// http://www.genmapp.org/HTML_MAPPs/Human/Hs_Contributed_20051123/metabolic_process-GenMAPP/Hs_Fatty_Acid_Degradation/Hs_Fatty_Acid_Degradation.htm /// http://www.genmapp.org/HTML_MAPPs/Human/Hs_Contributed_20051123/metabolic_process-GenMAPP/Hs_Mitoch…	lipid metabolic process /// fatty acid metabolic process /// metabolic process	magnesium ion binding /// catalytic activity /// fatty-acyl-CoA synthase activity /// long-chain-fatty-acid-CoA ligase activity /// protein binding /// ligase activity	mitochondrion /// peroxisome /// endoplasmic reticulum /// microsome /// membrane /// integral to membrane	biosynthesis,metabolism,metabolic process,biosynthetic process	5.7753	1	1.7454	0	-0.6962	0.0823
15	60	211953_S_AT	RANBP5	RAN binding protein 5	---	---	protein import into nucleus, docking /// NLS-bearing substrate import into nucleus /// transport /// intracellular protein transport /// protein transport	GTPase inhibitor activity /// binding /// protein binding /// nuclear localization sequence binding /// Ran GTPase binding /// protein transporter activity	nucleus /// nucleus /// nuclear pore /// nuclear pore /// cytoplasm /// cytoplasm	transport,ion channel	8.5067	1	0	0	-0.4138	0.3561
15	61	203403_S_AT	RNF6	ring finger protein (C3H2C3 type) 6	---	---	ubiquitin-dependent protein catabolic process /// negative regulation of axon extension /// positive regulation of transcription, DNA-dependent	DNA binding /// ubiquitin-protein ligase activity /// protein binding /// zinc ion binding /// zinc ion binding /// transcription activator activity /// metal ion binding	cytoplasm /// PML body /// axon	dna repair,transcription	7.1475	-1	0.0232	0	-0.5357	0.2153
15	62	210283_X_AT	PAIP1	poly(A) binding protein interacting protein 1	Translation_Factors	http://www.genmapp.org/HTML_MAPPs/Human/Hs_Contributed_20051123/cellular_process-GenMAPP/Hs_Translation_Factors/Hs_Translation_Factors.htm	translational initiation /// regulation of translation /// RNA metabolic process /// mRNA stabilization	RNA binding /// protein binding /// protein binding /// translation activator activity	cytoplasm /// cytoplasm	biosynthesis,metabolism,metabolic process,biosynthetic process	6.412	-1	0	0	-0.569	0.1825
15	63	201018_AT	EIF1AX	eukaryotic translation initiation factor 1A, X-linked	Translation_Factors	http://www.genmapp.org/HTML_MAPPs/Human/Hs_Contributed_20051123/cellular_process-GenMAPP/Hs_Translation_Factors/Hs_Translation_Factors.htm	translation /// translational initiation /// translational initiation	RNA binding /// translation initiation factor activity /// translation factor activity, nucleic acid binding	eukaryotic translation initiation factor 4F complex		5.9102	1	0	0	-0.103	0.826
15	64	217941_S_AT	ERBB2IP	erbb2 interacting protein	---	---	cell cycle /// cell adhesion /// signal transduction /// epidermal growth factor receptor signaling pathway /// integrin-mediated signaling pathway /// cell growth /// intermediate filament cytoskeleton organization and biogenesis /// basal protein localization /// establishment and/or maintenance of epithelial cell polarity	ErbB-2 class receptor binding /// integrin binding /// integrin binding /// structural constituent of cytoskeleton /// protein binding /// protein binding /// protein binding	basement membrane /// nucleus /// nucleus /// cytoplasm /// cytoplasm /// basal plasma membrane /// cell junction /// hemidesmosome /// hemidesmosome	cell growth,differentiation:cell adhesion:cell cycle,proliferation:nuclear matrix,cytoskeleton:signal transduction,signaling pathway	7.9542	-1	0	0	-0.701	0.0793
15	65	222035_S_AT	PAPOLA	poly(A) polymerase alpha	mRNA_processing_Reactome	http://www.genmapp.org/HTML_MAPPs/Human/Hs_Contributed_20051123/cellular_process-GenMAPP/Hs_mRNA_processing_Reactome/Hs_mRNA_processing_Reactome.htm	transcription /// mRNA polyadenylation /// mRNA processing /// RNA polyadenylation	RNA binding /// RNA binding /// polynucleotide adenylyltransferase activity /// transferase activity /// nucleotidyltransferase activity	nucleus /// nucleus /// cytoplasm /// cytoplasm	dna repair,transcription	8.8938	-1	0	0	-0.3437	0.4503
15	66	209274_S_AT	ISCA1	iron-sulfur cluster assembly 1 homolog (S. cerevisiae)	---	---	---	iron ion binding /// metal ion binding /// iron-sulfur cluster binding	mitochondrion	unknown	8.5414	1	0.0493	0	-0.2557	0.5799
15	67	203782_S_AT	POLRMT	polymerase (RNA) mitochondrial (DNA directed)	---	---	DNA replication, synthesis of RNA primer /// transcription	DNA binding /// DNA-directed RNA polymerase activity /// transferase activity /// nucleotidyltransferase activity	mitochondrion /// mitochondrion	dna repair,transcription:dna replication	11.1345	1	0	0	0.3227	0.4802
15	68	202156_S_AT	CUGBP2	CUG triplet repeat, RNA binding protein 2	mRNA_processing_Reactome	http://www.genmapp.org/HTML_MAPPs/Human/Hs_Contributed_20051123/cellular_process-GenMAPP/Hs_mRNA_processing_Reactome/Hs_mRNA_processing_Reactome.htm	mRNA processing	nucleotide binding /// nucleic acid binding /// RNA binding	cytoplasm		7.8818	1	1.285	0	-0.7389	0.0578
15	69	218889_AT	NOC3L	nucleolar complex associated 3 homolog (S. cerevisiae)	---	---	---	binding	---	unknown	7.7011	-1	0	0	-0.1899	0.6834
15	70	212689_S_AT	JMJD1A	jumonji domain containing 1A	---	---	transcription /// regulation of transcription, DNA-dependent /// chromatin modification	iron ion binding /// zinc ion binding /// oxidoreductase activity /// oxidoreductase activity, acting on single donors with incorporation of molecular oxygen, incorporation of two atoms of oxygen /// metal ion binding	---	dna repair,transcription	7.653	1	0	0	-0.3834	0.3959
15	71	201501_S_AT	GRSF1	G-rich RNA sequence binding factor 1	---	---	mRNA polyadenylation /// anterior/posterior pattern formation /// morphogenesis of embryonic epithelium	nucleotide binding /// nucleic acid binding /// RNA binding /// RNA binding /// mRNA binding	cytoplasm /// cytoplasm		6.9807	-1	0	0	-0.5231	0.2283
15	72	201811_X_AT	SH3BP5	SH3-domain binding protein 5 (BTK-associated)	---	---	signal transduction /// intracellular signaling cascade	protein kinase inhibitor activity /// SH3/SH2 adaptor activity /// protein binding	cytoplasm /// mitochondrion	signal transduction,signaling pathway	7.4865	-1	0	0	-0.9242	0.0029
15	73	202076_AT	BIRC2	baculoviral IAP repeat-containing 2	Apoptosis /// Apoptosis_GenMAPP	http://www.genmapp.org/HTML_MAPPs/Human/Hs_Contributed_20051123/cellular_process-GenMAPP/Hs_Apoptosis/Hs_Apoptosis.htm /// http://www.genmapp.org/HTML_MAPPs/Human/Hs_Contributed_20051123/cellular_process-GenMAPP/Hs_Apoptosis_GenMAPP/Hs_Apoptosis_GenMAPP.htm	placenta development /// apoptosis /// anti-apoptosis /// cell surface receptor linked signal transduction /// regulation of apoptosis /// positive regulation of I-kappaB kinase/NF-kappaB cascade	signal transducer activity /// protein binding /// protein binding /// zinc ion binding /// metal ion binding	intracellular /// cytoplasm	apoptosis:signal transduction,signaling pathway	8.2686	-1	0	0	-0.2116	0.6487
15	74	201193_AT	IDH1	isocitrate dehydrogenase 1 (NADP+), soluble	---	---	carbohydrate metabolic process /// glyoxylate cycle /// tricarboxylic acid cycle /// isocitrate metabolic process /// glutathione metabolic process /// response to oxidative stress /// metabolic process	magnesium ion binding /// isocitrate dehydrogenase (NADP+) activity /// isocitrate dehydrogenase (NADP+) activity /// oxidoreductase activity /// oxidoreductase activity, acting on the CH-OH group of donors, NAD or NADP as acceptor /// manganese ion binding /// metal ion binding	cytoplasm /// cytoplasm /// peroxisome /// cytosol /// cytosol	biosynthesis,metabolism,metabolic process,biosynthetic process	5.8585	-1	0	0	-0.7747	0.0408
15	75	219330_AT	VANGL1	vang-like 1 (van gogh, Drosophila)	---	---	multicellular organismal development	protein binding	membrane /// integral to membrane		24.2437	-1	0	0	-0.6709	0.099
15	76	212515_S_AT	DDX3X	DEAD (Asp-Glu-Ala-Asp) box polypeptide 3, X-linked	---	---	---	nucleotide binding /// nucleic acid binding /// DNA binding /// RNA binding /// ATP-dependent RNA helicase activity /// helicase activity /// ATP binding /// ATP-dependent helicase activity /// hydrolase activity	nucleus /// cytoplasm /// cytoplasm	unknown	8.2194	-1	0	0	-0.1284	0.7838
15	77	209267_S_AT	SLC39A8	solute carrier family 39 (zinc transporter), member 8	---	---	metal ion transport	metal ion transmembrane transporter activity	membrane	transport,ion channel	6.2679	-1	0	0	-0.5434	0.2075
15	78	207957_S_AT	PRKCB1	protein kinase C, beta 1	Calcium_regulation_in_cardiac_cells /// G_Protein_Signaling /// Smooth_muscle_contraction /// Wnt_signaling	http://www.genmapp.org/HTML_MAPPs/Human/Hs_Contributed_20051123/physiological_process-GenMAPP/Hs_Calcium_regulation_in_cardiac_cells/Hs_Calcium_regulation_in_cardiac_cells.htm /// http://www.genmapp.org/HTML_MAPPs/Human/Hs_Contributed_20051123/cellular_process-GenMAPP/Hs_G_Protein_Signaling/Hs_G_Protein_Signaling.htm /// http://www.genmapp.org/HTML_MAPPs/Human/Hs_Contributed_20051123/physiologica…	protein amino acid phosphorylation /// protein amino acid phosphorylation /// calcium ion transport /// cellular calcium ion homeostasis /// signal transduction /// intracellular signaling cascade	nucleotide binding /// protein kinase activity /// protein serine/threonine kinase activity /// protein kinase C activity /// protein kinase C activity /// calcium channel regulator activity /// calcium ion binding /// protein binding /// ATP binding /// zinc ion binding /// kinase activity /// transferase activity /// diacylglycerol binding /// metal ion binding	nucleus /// cytoplasm /// cytoplasm /// plasma membrane /// membrane	transport,ion channel:signal transduction,signaling pathway	6.6533	-1	0	0	-0.4645	0.2937
		16
16	1	204563_AT	SELL	selectin L (lymphocyte adhesion molecule 1)	---	---	cell motility /// cell adhesion /// cell adhesion	protein binding /// sugar binding /// carbohydrate binding	plasma membrane /// integral to plasma membrane /// membrane /// integral to membrane	cell adhesion	7.4948	1	1.3354	6	-0.9546	0.0008
16	2	203476_AT	TPBG	trophoblast glycoprotein	---	---	cell motility /// cell adhesion	protein binding	integral to plasma membrane /// membrane /// integral to membrane	cell adhesion	3.2153	1	0	6	-0.5657	0.1856
16	3	208490_X_AT	HIST1H2BF	histone cluster 1, H2bf	---	---	nucleosome assembly /// nucleosome assembly /// chromosome organization and biogenesis (sensu Eukaryota) /// defense response to bacterium	DNA binding /// DNA binding /// protein binding	nucleosome /// nucleosome /// nucleus /// chromosome		4.5726	1	0	4	-0.4786	0.2773
16	4	220429_AT	NDST3	N-deacetylase/N-sulfotransferase (heparan glucosaminyl) 3	---	---	protein amino acid deacetylation /// protein amino acid sulfation	catalytic activity /// sulfotransferase activity /// [heparan sulfate]-glucosamine N-sulfotransferase activity /// transferase activity /// hydrolase activity	membrane /// integral to membrane		10.3383	1	0	4	-0.8379	0.0186
16	5	203695_S_AT	DFNA5	deafness, autosomal dominant 5	---	---	sensory perception of sound /// sensory perception of sound /// hair cell differentiation	---	---	cell growth,differentiation	0.5244	1	0.4969	0	-0.0838	0.8582
16	6	207826_S_AT	ID3	inhibitor of DNA binding 3, dominant negative helix-loop-helix protein	---	---	negative regulation of transcription from RNA polymerase II promoter /// multicellular organismal development /// heart development /// negative regulation of transcription /// epithelial cell differentiation /// negative regulation of transcription factor activity /// regulation of transcription	transcription corepressor activity /// protein binding /// transcription repressor activity /// protein domain specific binding /// transcription regulator activity	nucleus /// nucleus	dna repair,transcription:cell growth,differentiation	5.2733	1	0	4	-0.6606	0.1062
16	7	209911_X_AT	HIST1H2BD	histone cluster 1, H2bd	---	---	nucleosome assembly /// nucleosome assembly /// chromosome organization and biogenesis (sensu Eukaryota) /// defense response to bacterium	DNA binding /// DNA binding /// protein binding	nucleosome /// nucleosome /// nucleus /// chromosome		4.4627	1	0	4	-0.6848	0.0896
16	8	203921_AT	CHST2	carbohydrate (N-acetylglucosamine-6-O) sulfotransferase 2	---	---	carbohydrate metabolic process /// N-acetylglucosamine metabolic process /// sulfur metabolic process /// inflammatory response /// inflammatory response /// multicellular organismal development	N-acetylglucosamine 6-O-sulfotransferase activity /// sulfotransferase activity /// sulfotransferase activity /// transferase activity	trans-Golgi network /// membrane /// integral to membrane /// intrinsic to Golgi membrane	biosynthesis,metabolism,metabolic process,biosynthetic process	9.1037	1	0	0	-0.7176	0.0694
16	9	201858_S_AT	SRGN	serglycin	---	---	ossification /// apoptosis /// apoptosis /// negative regulation of bone mineralization /// mast cell secretory granule organization and biogenesis /// T cell secretory granule organization and biogenesis /// maintenance of protease localization in mast cell secretory granule /// maintenance of granzyme B localization in T cell secretory granule /// negative regulation of cytokine secretion /// p…	protein binding /// protein binding	extracellular space /// Golgi apparatus /// mast cell granule	apoptosis:proteolysis	5.4496	1	1.3736	0	-0.8682	0.0113
16	10	218241_AT	GOLGA5	golgi autoantigen, golgin subfamily a, 5	---	---	protein amino acid phosphorylation /// Golgi organization and biogenesis /// Golgi vesicle transport	protein-tyrosine kinase activity /// ATP binding /// Rab GTPase binding /// protein homodimerization activity	Golgi apparatus /// cis-Golgi network /// membrane /// integral to membrane /// integral to membrane /// Golgi cisterna	transport,ion channel	8.953	1	1.9592	0	-0.7342	0.0603
16	11	202478_AT	TRIB2	tribbles homolog 2 (Drosophila)	---	---	protein amino acid phosphorylation /// protein amino acid phosphorylation /// regulation of MAPK activity	nucleotide binding /// protein kinase activity /// protein kinase activity /// protein kinase inhibitor activity /// protein binding /// ATP binding	cytoplasm /// cytoplasm /// cytoskeleton		8.65	-1	0.0044	0	-0.9198	0.0033
16	12	218806_S_AT	VAV3	vav 3 guanine nucleotide exchange factor	Integrin-mediated_cell_adhesion_KEGG /// Integrin-mediated_cell_adhesion_KEGG	http://www.genmapp.org/HTML_MAPPs/Human/Hs_Contributed_20051123/cellular_process-GenMAPP/Hs_Integrin-mediated_cell_adhesion_KEGG/Hs_Integrin-mediated_cell_adhesion_KEGG.htm /// http://www.genmapp.org/HTML_MAPPs/Human/Hs_Contributed_20051123/cellular_process-GenMAPP/Hs_Integrin-mediated_cell_adhesion_KEGG/Hs_Integrin-mediated_cell_adhesion_KEGG.htm	intracellular signaling cascade /// small GTPase mediated signal transduction /// regulation of Rho protein signal transduction	SH3/SH2 adaptor activity /// guanyl-nucleotide exchange factor activity /// Rho guanyl-nucleotide exchange factor activity /// GTPase activator activity /// zinc ion binding /// diacylglycerol binding /// metal ion binding	intracellular	signal transduction,signaling pathway	9.8569	1	1.9166	0	-0.8947	0.0065
16	13	204484_AT	PIK3C2B	phosphoinositide-3-kinase, class 2, beta polypeptide	S1P_Signaling	http://www.genmapp.org/HTML_MAPPs/Human/Hs_Contributed_20051123/cellular_process-GenMAPP/Hs_S1P_Signaling/Hs_S1P_Signaling.htm	cell communication	inositol or phosphatidylinositol kinase activity /// protein binding /// protein binding /// kinase activity /// 1-phosphatidylinositol-3-kinase activity /// transferase activity /// phosphotransferase activity, alcohol group as acceptor /// phosphatidylinositol-4-phosphate 3-kinase activity /// phosphatidylinositol-4-phosphate 3-kinase activity /// phosphoinositide binding	cytoplasm /// endoplasmic reticulum /// microsome /// microsome /// cytosol /// plasma membrane /// phosphoinositide 3-kinase complex /// membrane		4.9325	1	0	0	-0.8499	0.0154
16	14	222067_X_AT	HIST1H2BD	histone cluster 1, H2bd	---	---	nucleosome assembly /// nucleosome assembly /// chromosome organization and biogenesis (sensu Eukaryota) /// defense response to bacterium	DNA binding /// DNA binding /// protein binding	nucleosome /// nucleosome /// nucleus /// chromosome		3.9735	1	0	0	-0.5726	0.1791
16	15	212249_AT	PIK3R1	phosphoinositide-3-kinase, regulatory subunit 1 (p85 alpha)	---	---	signal transduction /// intracellular signaling cascade /// intracellular signaling cascade /// insulin receptor signaling pathway /// phosphoinositide phosphorylation /// insulin-like growth factor receptor signaling pathway	insulin receptor binding /// insulin-like growth factor receptor binding /// protein binding /// phosphatidylinositol binding /// protein phosphatase binding /// phosphoinositide 3-kinase regulator activity /// phosphoinositide 3-kinase regulator activity /// ErbB-3 class receptor binding /// insulin binding /// insulin receptor substrate binding	intracellular /// phosphoinositide 3-kinase complex /// phosphoinositide 3-kinase complex, class IA	signal transduction,signaling pathway	11.7006	1	1.3123	0	-0.5321	0.2189
16	16	218723_S_AT	C13orf15	chromosome 13 open reading frame 15	---	---	cell cycle	protein binding	cytoplasm	cell cycle,proliferation	11.701	1	0	0	-0.8758	0.0098
16	17	205544_S_AT	CR2	complement component (3d/Epstein Barr virus) receptor 2	---	---	immune response /// immune response /// complement activation, classical pathway /// innate immune response	receptor activity /// complement receptor activity /// complement receptor activity /// transmembrane receptor activity /// protein homodimerization activity	plasma membrane /// membrane /// integral to membrane /// integral to membrane	immune response	8.1687	1	0	0	-0.9897	0
16	18	204317_AT	GTSE1	G-2 and S-phase expressed 1	---	---	G2 phase of mitotic cell cycle /// DNA damage response, signal transduction by p53 class mediator resulting in cell cycle arrest /// microtubule-based process	---	cytoplasm /// microtubule /// cytoplasmic microtubule	cell cycle,proliferation:signal transduction,signaling pathway	9.025	1	0	0	-0.8123	0.0264
16	19	215509_S_AT	BUB1	BUB1 budding uninhibited by benzimidazoles 1 homolog (yeast)	Cell_cycle_KEGG	http://www.genmapp.org/HTML_MAPPs/Human/Hs_Contributed_20051123/cellular_process-GenMAPP/Hs_Cell_cycle_KEGG/Hs_Cell_cycle_KEGG.htm	protein amino acid phosphorylation /// cell cycle /// mitosis /// mitotic cell cycle checkpoint /// mitotic cell cycle spindle assembly checkpoint /// cell proliferation /// cell division	nucleotide binding /// protein kinase activity /// protein kinase activity /// protein serine/threonine kinase activity /// ATP binding /// kinase activity /// transferase activity	kinetochore /// spindle pole body	cell cycle,proliferation	7.0577	1	1.7418	0	-0.8536	0.0145
16	20	214805_AT	EIF4A1	Eukaryotic translation initiation factor 4A, isoform 1	---	---	translation	nucleotide binding /// RNA cap binding /// nucleic acid binding /// RNA binding /// mRNA binding /// translation initiation factor activity /// helicase activity /// helicase activity /// protein binding /// ATP binding /// ATP-dependent helicase activity /// translation factor activity, nucleic acid binding /// hydrolase activity	eukaryotic translation initiation factor 4F complex		3.4231	1	0	0	-0.3179	0.4871
16	21	213261_AT	LBA1	lupus brain antigen 1	---	---	DNA repair	DNA binding /// ATP-dependent DNA helicase activity /// ATP binding	---	dna repair,transcription	1.4406	1	0.0003	0	-0.1044	0.8238
16	22	201753_S_AT	ADD3	adducin 3 (gamma)	---	---	---	structural constituent of cytoskeleton /// calmodulin binding /// metal ion binding	cytoplasm /// cytoskeleton /// membrane /// membrane	unknown	10.9409	1	0	0	-0.9945	0
16	23	203817_AT	GUCY1B3	guanylate cyclase 1, soluble, beta 3	---	---	cGMP biosynthetic process /// intracellular signaling cascade /// nitric oxide mediated signal transduction /// circulation /// cyclic nucleotide biosynthetic process	guanylate cyclase activity /// guanylate cyclase activity /// receptor activity /// iron ion binding /// lyase activity /// phosphorus-oxygen lyase activity /// heme binding /// metal ion binding	cytoplasm /// cytoplasm /// guanylate cyclase complex, soluble	biosynthesis,metabolism,metabolic process,biosynthetic process:signal transduction,signaling pathway	6.2319	1	0	0	-0.8669	0.0115
16	24	220418_AT	UBASH3A	ubiquitin associated and SH3 domain containing, A	---	---	---	---	cytoplasm /// cytoplasm	unknown	13.4363	1	0	0	-0.861	0.0128
16	25	204352_AT	TRAF5	TNF receptor-associated factor 5	---	---	apoptosis /// signal transduction /// signal transduction /// regulation of apoptosis /// positive regulation of I-kappaB kinase/NF-kappaB cascade	signal transducer activity /// receptor activity /// protein binding /// protein binding /// zinc ion binding /// metal ion binding	cytoplasm	apoptosis:signal transduction,signaling pathway	13.0861	1	0	0	-0.9071	0.0048
16	26	221591_S_AT	FAM64A	family with sequence similarity 64, member A	---	---	---	---	---	unknown	8.6694	1	0	0	-0.8196	0.024
16	27	209879_AT	SELPLG	selectin P ligand	---	---	cell adhesion /// cell adhesion	receptor binding /// protein binding /// sugar binding /// bacterial binding	membrane fraction /// integral to plasma membrane /// membrane /// integral to membrane /// integral to membrane	cell adhesion	13.0819	1	0	0	-0.7909	0.0342
16	28	202240_AT	PLK1	polo-like kinase 1 (Drosophila)	Cell_cycle_KEGG	http://www.genmapp.org/HTML_MAPPs/Human/Hs_Contributed_20051123/cellular_process-GenMAPP/Hs_Cell_cycle_KEGG/Hs_Cell_cycle_KEGG.htm	regulation of progression through cell cycle /// protein amino acid phosphorylation /// mitosis /// cell proliferation	nucleotide binding /// protein kinase activity /// protein kinase activity /// protein serine/threonine kinase activity /// protein serine/threonine kinase activity /// protein binding /// protein binding /// ATP binding /// kinase activity /// transferase activity	centrosome	cell cycle,proliferation	18.839	1	0	0	-0.9462	0.0013
16	29	206283_S_AT	TAL1	T-cell acute lymphocytic leukemia 1	Pentose_Phosphate_Pathway	http://www.genmapp.org/HTML_MAPPs/Human/Hs_Contributed_20051123/metabolic_process-GenMAPP/Hs_Pentose_Phosphate_Pathway/Hs_Pentose_Phosphate_Pathway.htm	transcription /// regulation of transcription, DNA-dependent /// multicellular organismal development /// cell proliferation /// hemopoiesis /// cell differentiation /// erythrocyte differentiation /// cell fate commitment /// regulation of transcription	DNA binding /// DNA binding /// protein binding /// transcription regulator activity	nucleus	dna repair,transcription:cell growth,differentiation:cell cycle,proliferation	21.7042	1	0	0	-0.8484	0.0158
16	30	210074_AT	CTSL2	cathepsin L2	---	---	proteolysis	cysteine-type endopeptidase activity /// cathepsin L activity /// protein binding /// peptidase activity /// cysteine-type peptidase activity /// cysteine-type peptidase activity /// hydrolase activity	lysosome	proteolysis	1.1832	1	1.5207	0	-0.3079	0.5018
16	31	221922_AT	GPSM2	G-protein signaling modulator 2 (AGS3-like, C. elegans)	---	---	signal transduction /// G-protein coupled receptor protein signaling pathway	GTPase activator activity /// binding /// protein binding /// identical protein binding	cytoplasm	signal transduction,signaling pathway	15.7762	1	0	0	-0.9643	0.0005
		17
17	1	221486_AT	ENSA	endosulfine alpha	---	---	transport /// response to nutrient	receptor binding /// protein binding /// ion channel inhibitor activity	cytoplasm	transport,ion channel	4.0835	-1	0.3446	-2	0.5567	0.1943
17	2	213750_AT	RSL1D1	ribosomal L1 domain containing 1	---	---	translation	structural constituent of ribosome /// protein binding	intracellular /// ribosome		6.2142	1	0	-4	-0.0583	0.9012
17	3	209732_AT	CLEC2B	C-type lectin domain family 2, member B	---	---	---	sugar binding /// sugar binding	integral to plasma membrane /// membrane /// integral to membrane	unknown	7.7949	1	0	-2	-0.3943	0.3814
17	4	204175_AT	ZNF593	zinc finger protein 593	---	---	negative regulation of transcription from RNA polymerase II promoter /// transcription /// regulation of transcription, DNA-dependent	nucleic acid binding /// DNA binding /// transcription corepressor activity /// zinc ion binding /// metal ion binding	intracellular	dna repair,transcription	4.1014	1	0.0209	-2	0.2242	0.6289
17	5	212644_S_AT	C14orf32	chromosome 14 open reading frame 32	---	---	---	---	---	unknown	3.6457	1	0	-4	0.0526	0.9109
17	6	204794_AT	DUSP2	dual specificity phosphatase 2	---	---	inactivation of MAPK activity /// protein amino acid dephosphorylation /// protein amino acid dephosphorylation /// dephosphorylation	phosphoprotein phosphatase activity /// protein tyrosine phosphatase activity /// protein tyrosine phosphatase activity /// protein tyrosine/serine/threonine phosphatase activity /// protein tyrosine/threonine phosphatase activity /// hydrolase activity /// phosphoric monoester hydrolase activity /// MAP kinase tyrosine/serine/threonine phosphatase activity /// mitogen-activated protein kinase bi…	nucleus		4.9511	-1	1.1618	-4	-0.2932	0.5234
17	7	201020_AT	YWHAH	tyrosine 3-monooxygenase/tryptophan 5-monooxygenase activation protein, eta polypeptide	Calcium_regulation_in_cardiac_cells /// Calcium_regulation_in_cardiac_cells /// Smooth_muscle_contraction /// Smooth_muscle_contraction	http://www.genmapp.org/HTML_MAPPs/Human/Hs_Contributed_20051123/physiological_process-GenMAPP/Hs_Calcium_regulation_in_cardiac_cells/Hs_Calcium_regulation_in_cardiac_cells.htm /// http://www.genmapp.org/HTML_MAPPs/Human/Hs_Contributed_20051123/physiological_process-GenMAPP/Hs_Calcium_regulation_in_cardiac_cells/Hs_Calcium_regulation_in_cardiac_cells.htm /// http://www.genmapp.org/HTML_MAPPs/Human…	glucocorticoid catabolic process /// intracellular protein transport /// intracellular protein transport /// glucocorticoid receptor signaling pathway /// regulation of neuron differentiation /// positive regulation of transcription /// regulation of synaptic plasticity /// negative regulation of dendrite morphogenesis /// negative regulation of dendrite morphogenesis	actin binding /// actin binding /// insulin-like growth factor receptor binding /// protein binding /// protein binding /// protein binding /// transcription activator activity /// protein domain specific binding /// protein domain specific binding /// glucocorticoid receptor binding	cytoplasm /// cytoplasm	dna repair,transcription:cell growth,differentiation:transport,ion channel:signal transduction,signaling pathway	6.4179	-1	1.4638	-4	0.0131	0.9778
17	8	202514_AT	DLG1	discs, large homolog 1 (Drosophila)	---	---	endothelial cell proliferation /// endothelial cell proliferation /// actin filament organization /// actin filament organization /// establishment and/or maintenance of cell polarity /// cell-cell adhesion /// cell-cell adhesion /// cortical actin cytoskeleton organization and biogenesis /// cortical actin cytoskeleton organization and biogenesis /// G1/S transition checkpoint /// negative regul…	guanylate kinase activity /// phosphoprotein phosphatase activity /// protein binding /// protein binding /// protein binding /// protein C-terminus binding /// cytoskeletal protein binding /// potassium channel regulator activity /// protein kinase binding /// protein kinase binding /// phosphatase binding /// phosphatase binding	endoplasmic reticulum /// plasma membrane /// intercellular junction /// membrane /// basolateral plasma membrane /// basolateral plasma membrane /// cell junction /// cell junction /// synapse	cell adhesion:cell cycle,proliferation:nuclear matrix,cytoskeleton	8.5772	1	0	-2	0.4043	0.3684
17	9	221277_S_AT	PUS3	pseudouridylate synthase 3	---	---	tRNA processing /// tRNA pseudouridine synthesis	pseudouridylate synthase activity /// tRNA-pseudouridine synthase activity /// isomerase activity	---		3.6044	1	0	-4	0.0678	0.8852
17	10	211105_S_AT	NFATC1	nuclear factor of activated T-cells, cytoplasmic, calcineurin-dependent 1	---	---	G1/S transition of mitotic cell cycle /// epithelial to mesenchymal transition /// transcription /// regulation of transcription, DNA-dependent /// regulation of transcription, DNA-dependent /// transcription from RNA polymerase II promoter /// calcium ion transport /// intracellular signaling cascade /// heart development /// regulation of transcription	DNA binding /// transcription factor activity /// transcription factor activity /// FK506 binding /// transcription activator activity	nucleus /// cytoplasm /// cytoplasm	dna repair,transcription:transport,ion channel:cell cycle,proliferation	6.897	1	1.2517	-4	-0.9372	0.0018
17	11	201633_S_AT	CYB5B	cytochrome b5 type B (outer mitochondrial membrane)	---	---	electron transport /// transport	iron ion binding /// heme binding /// metal ion binding /// transition metal ion binding	mitochondrion /// mitochondrial inner membrane /// membrane /// integral to membrane /// outer membrane	transport,ion channel	6.7449	1	0	0	-0.2452	0.5962
17	12	212501_AT	CEBPB	CCAAT/enhancer binding protein (C/EBP), beta	Circadian_Exercise /// Circadian_Exercise /// Circadian_Exercise /// Ovarian_Infertility_Genes /// Ovarian_Infertility_Genes /// Ovarian_Infertility_Genes	http://www.genmapp.org/HTML_MAPPs/Human/Hs_Contributed_20051123/physiological_process-GenMAPP/Hs_Circadian_Exercise/Hs_Circadian_Exercise.htm /// http://www.genmapp.org/HTML_MAPPs/Human/Hs_Contributed_20051123/physiological_process-GenMAPP/Hs_Circadian_Exercise/Hs_Circadian_Exercise.htm /// http://www.genmapp.org/HTML_MAPPs/Human/Hs_Contributed_20051123/physiological_process-GenMAPP/Hs_Circadian_…	embryonic placenta development /// transcription /// regulation of transcription, DNA-dependent /// transcription from RNA polymerase II promoter /// anti-apoptosis /// induction of apoptosis /// acute-phase response /// inflammatory response /// immune response /// neuron differentiation /// regulation of interleukin-6 biosynthetic process /// fat cell differentiation /// positive regulation of …	DNA binding /// DNA binding /// transcription factor activity /// transcription factor activity /// protein binding /// protein binding /// transcription activator activity /// protein homodimerization activity /// sequence-specific DNA binding /// protein heterodimerization activity /// protein dimerization activity	nucleus /// nucleus /// cytoplasm	dna repair,transcription:cell growth,differentiation:biosynthesis,metabolism,metabolic process,biosynthetic process:apoptosis:immune response	7.162	-1	0	-2	-0.3072	0.5028
17	13	217766_S_AT	TMEM50A	transmembrane protein 50A	---	---	---	---	cytoplasm /// endoplasmic reticulum /// membrane /// integral to membrane	unknown	6.5171	1	0	0	-0.4851	0.2698
17	14	218590_AT	PEO1	progressive external ophthalmoplegia 1	---	---	DNA replication	nucleotide binding /// DNA helicase activity /// helicase activity /// ATP binding /// hydrolase activity	mitochondrion	dna replication	8.3386	-1	0.4698	-2	0.2227	0.6313
17	15	213789_AT	TBC1D25	TBC1 domain family, member 25	---	---	skeletal development /// steroid biosynthetic process /// cholesterol biosynthetic process /// cholesterol metabolic process /// lipid biosynthetic process /// sterol metabolic process /// sterol biosynthetic process /// hemopoiesis /// regulation of Rab GTPase activity	C-8 sterol isomerase activity /// steroid delta-isomerase activity /// transmembrane receptor activity /// GTPase activator activity /// Rab GTPase activator activity /// drug transporter activity /// isomerase activity /// cholestenol delta-isomerase activity	intracellular /// endoplasmic reticulum /// endoplasmic reticulum /// integral to plasma membrane /// membrane /// integral to membrane	biosynthesis,metabolism,metabolic process,biosynthetic process	3.9859	1	0.0036	0	0.5904	0.1629
17	16	201548_S_AT	JARID1B	jumonji, AT rich interactive domain 1B	---	---	transcription /// regulation of transcription, DNA-dependent /// protein amino acid phosphorylation /// chromatin modification /// negative regulation of transcription, DNA-dependent	DNA binding /// DNA binding /// protein kinase activity /// iron ion binding /// protein binding /// protein binding /// ATP binding /// zinc ion binding /// oxidoreductase activity /// transcription repressor activity /// oxidoreductase activity, acting on single donors with incorporation of molecular oxygen, incorporation of two atoms of oxygen /// metal ion binding	intracellular /// nucleus /// nucleus	dna repair,transcription	7.0879	1	0	0	-0.5116	0.2405
17	17	207543_S_AT	P4HA1	procollagen-proline, 2-oxoglutarate 4-dioxygenase (proline 4-hydroxylase), alpha polypeptide I	---	---	protein metabolic process	procollagen-proline 4-dioxygenase activity /// procollagen-proline 4-dioxygenase activity /// binding /// iron ion binding /// oxidoreductase activity /// oxidoreductase activity, acting on single donors with incorporation of molecular oxygen, incorporation of two atoms of oxygen /// oxidoreductase activity, acting on paired donors, with incorporation or reduction of molecular oxygen, 2-oxoglutar…	endoplasmic reticulum /// endoplasmic reticulum	biosynthesis,metabolism,metabolic process,biosynthetic process	6.7223	-1	0	0	-0.3161	0.4898
17	18	205763_S_AT	DDX18	DEAD (Asp-Glu-Ala-Asp) box polypeptide 18	---	---	---	nucleotide binding /// nucleic acid binding /// RNA binding /// ATP-dependent RNA helicase activity /// helicase activity /// ATP binding /// ATP-dependent helicase activity /// hydrolase activity	---	unknown	7.8597	-1	0	-2	0.209	0.6528
17	19	202934_AT	HK2	hexokinase 2	Glycolysis_and_Gluconeogenesis	http://www.genmapp.org/HTML_MAPPs/Human/Hs_Contributed_20051123/metabolic_process-GenMAPP/Hs_Glycolysis_and_Gluconeogenesis/Hs_Glycolysis_and_Gluconeogenesis.htm	regulation of progression through cell cycle /// glucose metabolic process /// glucose metabolic process /// glucose catabolic process /// glycolysis /// carbohydrate phosphorylation	nucleotide binding /// catalytic activity /// hexokinase activity /// hexokinase activity /// ATP binding /// kinase activity /// transferase activity	mitochondrion /// mitochondrial outer membrane /// membrane	biosynthesis,metabolism,metabolic process,biosynthetic process:cell cycle,proliferation	4.496	-1	0	-2	-0.1997	0.6677
17	20	217738_AT	PBEF1	pre-B-cell colony enhancing factor 1	---	---	signal transduction /// cell-cell signaling /// positive regulation of cell proliferation /// pyridine nucleotide biosynthetic process	nicotinate phosphoribosyltransferase activity /// cytokine activity /// transferase activity /// transferase activity, transferring glycosyl groups /// nicotinamide phosphoribosyltransferase activity	cytoplasm	biosynthesis,metabolism,metabolic process,biosynthetic process:cell cycle,proliferation:signal transduction,signaling pathway	6.604	1	1.3046	-2	-0.0123	0.9792
17	21	214437_S_AT	SHMT2	serine hydroxymethyltransferase 2 (mitochondrial)	Translation_Factors	http://www.genmapp.org/HTML_MAPPs/Human/Hs_Contributed_20051123/cellular_process-GenMAPP/Hs_Translation_Factors/Hs_Translation_Factors.htm	translation /// translational elongation /// translational elongation /// glycine metabolic process /// L-serine metabolic process /// one-carbon compound metabolic process	translation elongation factor activity /// translation elongation factor activity /// catalytic activity /// glycine hydroxymethyltransferase activity /// protein binding /// methyltransferase activity /// transferase activity /// pyridoxal phosphate binding	intracellular /// mitochondrion /// mitochondrion /// eukaryotic translation elongation factor 1 complex	biosynthesis,metabolism,metabolic process,biosynthetic process	5.0628	1	1.3864	-2	0.3212	0.4823
17	22	202683_S_AT	RNMT	RNA (guanine-7-) methyltransferase	mRNA_processing_Reactome /// mRNA_processing_Reactome	http://www.genmapp.org/HTML_MAPPs/Human/Hs_Contributed_20051123/cellular_process-GenMAPP/Hs_mRNA_processing_Reactome/Hs_mRNA_processing_Reactome.htm /// http://www.genmapp.org/HTML_MAPPs/Human/Hs_Contributed_20051123/cellular_process-GenMAPP/Hs_mRNA_processing_Reactome/Hs_mRNA_processing_Reactome.htm	mRNA capping /// mRNA capping /// mRNA capping /// mRNA processing	RNA binding /// RNA binding /// RNA binding /// mRNA (guanine-N7-)-methyltransferase activity /// mRNA (guanine-N7-)-methyltransferase activity /// mRNA (guanine-N7-)-methyltransferase activity /// methyltransferase activity /// transferase activity	nucleus /// nucleus		4.3838	1	1.1172	-4	0.1839	0.6931
17	23	212514_X_AT	DDX3X	DEAD (Asp-Glu-Ala-Asp) box polypeptide 3, X-linked	---	---	---	nucleotide binding /// nucleic acid binding /// DNA binding /// RNA binding /// ATP-dependent RNA helicase activity /// helicase activity /// ATP binding /// ATP-dependent helicase activity /// hydrolase activity	nucleus /// cytoplasm /// cytoplasm	unknown	8.6913	-1	0.7118	0	0.213	0.6466
17	24	219045_AT	RHOF	ras homolog gene family, member F (in filopodia)	---	---	actin filament organization /// small GTPase mediated signal transduction	nucleotide binding /// GTPase activity /// GTP binding	intracellular /// cytoplasm /// cytoskeleton /// cytoskeleton /// membrane	signal transduction,signaling pathway	10.468	1	0	-2	-0.7657	0.0448
17	25	212300_AT	TXLNA	taxilin alpha	---	---	exocytosis /// cell proliferation	cytokine activity /// high molecular weight B cell growth factor receptor binding	extracellular region /// cytoplasm	cell cycle,proliferation	3.8778	-1	0	-2	0.4233	0.3439
17	26	214229_AT	DNAH17	dynein, axonemal, heavy chain 17	---	---	microtubule-based movement	microtubule motor activity	dynein complex		7.2721	1	0.0008	-4	0.6939	0.0837
17	27	203530_S_AT	STX4	syntaxin 4	---	---	transport /// neurotransmitter transport /// intracellular protein transport /// vesicle-mediated transport	protein binding /// protein binding /// protein transporter activity	cytoplasm /// plasma membrane /// membrane /// membrane /// integral to membrane	transport,ion channel	8.0684	1	0.0001	-2	0.5174	0.2343
17	28	220688_S_AT	MRTO4	mRNA turnover 4 homolog (S. cerevisiae)	---	---	ribosome biogenesis and assembly	---	intracellular		6.9752	-1	1.4464	-4	0.3056	0.5051
17	29	205996_S_AT	AK2	adenylate kinase 2	---	---	nucleobase, nucleoside, nucleotide and nucleic acid metabolic process	nucleotide binding /// adenylate kinase activity /// adenylate kinase activity /// ATP binding /// kinase activity /// transferase activity /// phosphotransferase activity, phosphate group as acceptor /// nucleotide kinase activity /// nucleoside kinase activity	mitochondrion /// mitochondrial inner membrane	biosynthesis,metabolism,metabolic process,biosynthetic process	5.2488	1	0	-4	0.0865	0.8538
17	30	207438_S_AT	SNUPN	snurportin 1	---	---	protein import into nucleus /// transport /// intracellular protein transport	RNA cap binding /// RNA binding /// protein transporter activity	nucleus /// nuclear pore /// nuclear pore /// cytoplasm	transport,ion channel	5.1676	-1	1.4024	0	0.3997	0.3743
17	31	212333_AT	FAM98A	family with sequence similarity 98, member A	---	---	---	phosphopantetheine binding	---	unknown	9.8804	-1	0.1084	0	-0.0102	0.9827
17	32	212561_AT	RAB6IP1	RAB6 interacting protein 1	---	---	---	protein binding /// Rab GTPase binding	---	unknown	5.2107	1	0	-4	-0.2017	0.6645
17	33	204998_S_AT	ATF5	activating transcription factor 5	Smooth_muscle_contraction	http://www.genmapp.org/HTML_MAPPs/Human/Hs_Contributed_20051123/physiological_process-GenMAPP/Hs_Smooth_muscle_contraction/Hs_Smooth_muscle_contraction.htm	regulation of progression through cell cycle /// transcription /// regulation of transcription, DNA-dependent /// regulation of transcription from RNA polymerase II promoter /// regulation of transcription from RNA polymerase II promoter /// anti-apoptosis	DNA binding /// transcription factor activity /// RNA polymerase II transcription factor activity /// RNA polymerase II transcription factor activity /// transcription corepressor activity /// protein binding /// sequence-specific DNA binding /// protein dimerization activity	nucleus /// transcription factor complex /// cytoplasm	dna repair,transcription:apoptosis:cell cycle,proliferation	8.8499	-1	0	-4	0.0257	0.9564
17	34	209317_AT	POLR1C	polymerase (RNA) I polypeptide C, 30kDa	---	---	transcription /// transcription from RNA polymerase I promoter	DNA binding /// DNA-directed RNA polymerase activity /// DNA-directed RNA polymerase activity /// protein dimerization activity	nucleus /// DNA-directed RNA polymerase I complex	dna repair,transcription	9.7279	1	1.4074	-2	0.0708	0.8801
17	35	203818_S_AT	SF3A3	splicing factor 3a, subunit 3, 60kDa	Circadian_Exercise /// mRNA_processing_Reactome	http://www.genmapp.org/HTML_MAPPs/Human/Hs_Contributed_20051123/physiological_process-GenMAPP/Hs_Circadian_Exercise/Hs_Circadian_Exercise.htm /// http://www.genmapp.org/HTML_MAPPs/Human/Hs_Contributed_20051123/cellular_process-GenMAPP/Hs_mRNA_processing_Reactome/Hs_mRNA_processing_Reactome.htm	nuclear mRNA 3'-splice site recognition /// nuclear mRNA splicing, via spliceosome /// mRNA processing /// mRNA processing /// mRNA processing /// RNA splicing /// RNA splicing	nucleic acid binding /// zinc ion binding /// RNA splicing factor activity, transesterification mechanism /// metal ion binding	intracellular /// nucleus /// spliceosome /// spliceosome /// spliceosome		6.2152	-1	1.2532	-2	-0.0042	0.993
17	36	222001_X_AT	FAM91A2	family with sequence similarity 91, member A2	---	---	---	---	---	unknown	13.4253	-1	0	-4	0.3114	0.4967
17	37	222140_S_AT	GPR89A /// GPR89B /// GPR89C	G protein-coupled receptor 89B /// G protein-coupled receptor 89A /// G protein-coupled receptor 89C	---	---	positive regulation of I-kappaB kinase/NF-kappaB cascade	signal transducer activity	membrane /// integral to membrane		4.231	1	1.3244	-2	0.1492	0.7496
17	38	201211_S_AT	DDX3X	DEAD (Asp-Glu-Ala-Asp) box polypeptide 3, X-linked	---	---	---	nucleotide binding /// nucleic acid binding /// DNA binding /// RNA binding /// ATP-dependent RNA helicase activity /// helicase activity /// ATP binding /// ATP-dependent helicase activity /// hydrolase activity	nucleus /// cytoplasm /// cytoplasm	unknown	8.0478	-1	0.8324	0	0.0585	0.9009
17	39	201328_AT	ETS2	v-ets erythroblastosis virus E26 oncogene homolog 2 (avian)	Smooth_muscle_contraction	http://www.genmapp.org/HTML_MAPPs/Human/Hs_Contributed_20051123/physiological_process-GenMAPP/Hs_Smooth_muscle_contraction/Hs_Smooth_muscle_contraction.htm	skeletal development /// regulation of transcription, DNA-dependent	DNA binding /// DNA binding /// transcription factor activity /// transcription factor activity /// sequence-specific DNA binding	nucleus /// nucleus	dna repair,transcription	5.1393	1	1.9398	0	0.2593	0.5744
17	40	201323_AT	EBNA1BP2	EBNA1 binding protein 2	---	---	ribosome biogenesis and assembly	protein binding	membrane fraction		4.7922	1	0	-4	0.3911	0.3856
17	41	218605_AT	TFB2M	transcription factor B2, mitochondrial	---	---	rRNA modification /// transcription /// regulation of transcription, DNA-dependent /// rRNA processing /// transcription from mitochondrial promoter	rRNA (adenine-N6,N6-)-dimethyltransferase activity /// transcription cofactor activity /// methyltransferase activity /// rRNA methyltransferase activity /// transferase activity	mitochondrion /// mitochondrial matrix	dna repair,transcription	9.735	-1	0	-4	-0.1191	0.7992
17	42	204301_AT	KBTBD11	kelch repeat and BTB (POZ) domain containing 11	---	---	---	protein binding	---	unknown	6.4986	1	0	-2	-0.443	0.3195
17	43	209273_S_AT	ISCA1	iron-sulfur cluster assembly 1 homolog (S. cerevisiae)	---	---	---	iron ion binding /// metal ion binding /// iron-sulfur cluster binding	mitochondrion	unknown	5.9341	1	0	0	-0.0277	0.953
17	44	218004_AT	BSDC1	BSD domain containing 1	---	---	---	---	---	unknown	3.7608	1	0	-2	0.394	0.3818
17	45	218882_S_AT	WDR3	WD repeat domain 3	---	---	rRNA processing	---	nucleus /// small subunit processome		6.6459	-1	0.8049	-2	-0.0387	0.9344
17	46	202418_AT	YIF1A	Yip1 interacting factor homolog A (S. cerevisiae)	---	---	transport /// ER to Golgi vesicle-mediated transport /// protein transport	---	endoplasmic reticulum /// ER-Golgi intermediate compartment /// membrane /// integral to membrane	transport,ion channel	8.9345	-1	0	-4	0.3043	0.507
17	47	221539_AT	EIF4EBP1	eukaryotic translation initiation factor 4E binding protein 1	Hypertrophy_model /// Translation_Factors	http://www.genmapp.org/HTML_MAPPs/Human/Hs_Contributed_20051123/physiological_process-GenMAPP/Hs_Hypertrophy_model/Hs_Hypertrophy_model.htm /// http://www.genmapp.org/HTML_MAPPs/Human/Hs_Contributed_20051123/cellular_process-GenMAPP/Hs_Translation_Factors/Hs_Translation_Factors.htm	regulation of translation /// insulin receptor signaling pathway /// negative regulation of protein biosynthetic process /// negative regulation of translational initiation	protein binding /// eukaryotic initiation factor 4E binding	---	biosynthesis,metabolism,metabolic process,biosynthetic process:signal transduction,signaling pathway	5.965	1	1.3505	-4	0.1811	0.6976
17	48	203737_S_AT	PPRC1	peroxisome proliferator-activated receptor gamma, coactivator-related 1	---	---	transcription /// regulation of transcription, DNA-dependent	nucleotide binding /// nucleic acid binding /// RNA binding	---	dna repair,transcription	7.9126	-1	0.9991	0	0.3802	0.4002
17	49	218001_AT	MRPS2	mitochondrial ribosomal protein S2	---	---	translation	structural constituent of ribosome	intracellular /// mitochondrion /// ribosome /// small ribosomal subunit /// ribonucleoprotein complex		6.9938	1	1.2644	-2	0.1079	0.8178
17	50	202510_S_AT	TNFAIP2	tumor necrosis factor, alpha-induced protein 2	---	---	angiogenesis /// multicellular organismal development /// cell differentiation	---	extracellular space	cell growth,differentiation	2.6933	-1	0.7497	-4	0.7715	0.0422
17	51	217992_S_AT	EFHD2	EF-hand domain family, member D2	---	---	---	calcium ion binding	---	unknown	10.9586	-1	1.8294	0	0.5653	0.186
17	52	211501_S_AT	EIF3B	eukaryotic translation initiation factor 3, subunit B	Translation_Factors /// Translation_Factors	http://www.genmapp.org/HTML_MAPPs/Human/Hs_Contributed_20051123/cellular_process-GenMAPP/Hs_Translation_Factors/Hs_Translation_Factors.htm /// http://www.genmapp.org/HTML_MAPPs/Human/Hs_Contributed_20051123/cellular_process-GenMAPP/Hs_Translation_Factors/Hs_Translation_Factors.htm	translation /// translational initiation /// translational initiation	nucleotide binding /// nucleic acid binding /// RNA binding /// translation initiation factor activity /// translation initiation factor activity	eukaryotic translation initiation factor 3 complex		9.0842	1	1.0004	0	0.5362	0.2147
17	53	216607_S_AT	CYP51A1	cytochrome P450, family 51, subfamily A, polypeptide 1	Cholesterol_Biosynthesis	http://www.genmapp.org/HTML_MAPPs/Human/Hs_Contributed_20051123/metabolic_process-GenMAPP/Hs_Cholesterol_Biosynthesis/Hs_Cholesterol_Biosynthesis.htm	electron transport /// steroid biosynthetic process /// cholesterol biosynthetic process /// lipid biosynthetic process /// sterol biosynthetic process	monooxygenase activity /// iron ion binding /// protein binding /// sterol 14-demethylase activity /// oxidoreductase activity /// heme binding /// metal ion binding	endoplasmic reticulum /// microsome /// membrane /// integral to membrane	biosynthesis,metabolism,metabolic process,biosynthetic process:transport,ion channel	5.6465	1	0	-4	0.4631	0.2953
		18
18	1	218728_S_AT	CNIH4	cornichon homolog 4 (Drosophila)	---	---	intracellular signaling cascade	protein binding	endoplasmic reticulum /// membrane /// integral to membrane		8.9208	1	0	-2	-0.2977	0.5167
18	2	210346_S_AT	CLK4	CDC-like kinase 4	mRNA_processing_Reactome	http://www.genmapp.org/HTML_MAPPs/Human/Hs_Contributed_20051123/cellular_process-GenMAPP/Hs_mRNA_processing_Reactome/Hs_mRNA_processing_Reactome.htm	protein amino acid phosphorylation /// peptidyl-tyrosine phosphorylation /// protein amino acid autophosphorylation	nucleotide binding /// protein kinase activity /// protein serine/threonine kinase activity /// protein-tyrosine kinase activity /// ATP binding /// kinase activity /// transferase activity	nucleus		4.4595	1	1.7599	0	-0.2906	0.5273
18	3	212582_AT	OSBPL8	oxysterol binding protein-like 8	---	---	transport /// lipid transport /// steroid metabolic process	---	---	biosynthesis,metabolism,metabolic process,biosynthetic process:transport,ion channel	9.9975	1	0	-2	-0.5174	0.2343
18	4	209258_S_AT	SMC3	structural maintenance of chromosomes 3	---	---	DNA metabolic process /// DNA repair /// response to DNA damage stimulus /// chromosome organization and biogenesis (sensu Eukaryota) /// cell cycle /// mitotic spindle organization and biogenesis /// chromosome segregation /// sister chromatid cohesion /// mitosis /// mitosis /// meiosis /// meiosis /// signal transduction /// DNA mediated transformation /// chromosome organization and biogenesi…	nucleotide binding /// microtubule motor activity /// protein binding /// protein binding /// ATP binding /// ATPase activity /// dynein binding /// protein heterodimerization activity	nuclear chromosome /// spindle pole /// basement membrane /// nucleus /// chromosome /// cytoplasm /// cohesin complex /// nuclear matrix	dna repair,transcription:biosynthesis,metabolism,metabolic process,biosynthetic process:cell cycle,proliferation:signal transduction,signaling pathway	9.5691	1	0	-3	-0.5604	0.1907
18	5	202173_S_AT	VEZF1	vascular endothelial zinc finger 1	---	---	angiogenesis /// endothelial cell development /// transcription /// regulation of transcription, DNA-dependent /// regulation of transcription from RNA polymerase II promoter /// cellular defense response	nucleic acid binding /// DNA binding /// specific RNA polymerase II transcription factor activity /// zinc ion binding /// metal ion binding	intracellular /// nucleus	dna repair,transcription	12.7379	-1	0	-3	-0.5554	0.1955
18	6	212638_S_AT	WWP1	WW domain containing E3 ubiquitin protein ligase 1	---	---	protein modification process /// ubiquitin cycle /// signal transduction /// central nervous system development /// negative regulation of transcription /// protein ubiquitination /// entry of virus into host cell	ubiquitin-protein ligase activity /// ubiquitin-protein ligase activity /// protein binding /// protein binding /// ligase activity	ubiquitin ligase complex /// intracellular	dna repair,transcription:signal transduction,signaling pathway	4.6344	1	1.24	-2	0.1319	0.7781
18	7	209417_S_AT	IFI35	interferon-induced protein 35	---	---	immune response /// immune response /// response to virus	protein binding	nucleus	immune response	4.1491	1	0	-2	-0.713	0.0721
18	8	201921_AT	GNG10 /// LOC552891	guanine nucleotide binding protein (G protein), gamma 10 /// hypothetical protein LOC552891	G_Protein_Signaling /// G_Protein_Signaling /// G_Protein_Signaling	http://www.genmapp.org/HTML_MAPPs/Human/Hs_Contributed_20051123/cellular_process-GenMAPP/Hs_G_Protein_Signaling/Hs_G_Protein_Signaling.htm /// http://www.genmapp.org/HTML_MAPPs/Human/Hs_Contributed_20051123/cellular_process-GenMAPP/Hs_G_Protein_Signaling/Hs_G_Protein_Signaling.htm /// http://www.genmapp.org/HTML_MAPPs/Human/Hs_Contributed_20051123/cellular_process-GenMAPP/Hs_G_Protein_Signaling/H…	signal transduction /// signal transduction /// G-protein coupled receptor protein signaling pathway	GTPase activity /// signal transducer activity /// heat shock protein binding	heterotrimeric G-protein complex /// membrane	signal transduction,signaling pathway	8.3939	1	0	-2	-0.4293	0.3364
18	9	213262_AT	SACS	spastic ataxia of Charlevoix-Saguenay (sacsin)	---	---	protein folding /// protein folding /// protein modification process	ATP binding /// heat shock protein binding	---		6.0036	1	0	-1	0.0158	0.9731
18	10	203202_AT	KRR1	KRR1, small subunit (SSU) processome component, homolog (yeast)	---	---	---	RNA binding /// protein binding /// snoRNA binding	small nucleolar ribonucleoprotein complex	unknown	7.3657	1	0	-1	-0.4811	0.2744
18	11	212905_AT	CSTF2T	cleavage stimulation factor, 3' pre-RNA, subunit 2, 64kDa, tau variant	mRNA_processing_Reactome	http://www.genmapp.org/HTML_MAPPs/Human/Hs_Contributed_20051123/cellular_process-GenMAPP/Hs_mRNA_processing_Reactome/Hs_mRNA_processing_Reactome.htm	mRNA processing	nucleotide binding /// nucleic acid binding /// RNA binding	intracellular		9.9614	1	1.6094	-1	-0.752	0.0512
18	12	204141_AT	TUBB2A	tubulin, beta 2A	---	---	microtubule-based process /// microtubule-based movement /// protein polymerization	nucleotide binding /// GTPase activity /// structural molecule activity /// structural constituent of cytoskeleton /// protein binding /// GTP binding	cytoplasm /// cytoskeleton /// microtubule /// protein complex		4.3256	1	0	-2	-0.3567	0.4322
18	13	209004_S_AT	FBXL5	F-box and leucine-rich repeat protein 5	---	---	ubiquitin cycle /// protein ubiquitination	ubiquitin-protein ligase activity /// protein binding	ubiquitin ligase complex		11.0923	1	0	-1	-0.7154	0.0707
18	14	201845_S_AT	RYBP	RING1 and YY1 binding protein	---	---	negative regulation of transcription from RNA polymerase II promoter /// transcription /// regulation of transcription, DNA-dependent /// apoptosis /// multicellular organismal development	DNA binding /// transcription corepressor activity /// zinc ion binding /// metal ion binding	intracellular /// cytoplasm	dna repair,transcription:apoptosis	6.7292	1	0	-1	-0.3738	0.4087
18	15	202346_AT	HIP2	huntingtin interacting protein 2	Proteasome_Degradation	http://www.genmapp.org/HTML_MAPPs/Mouse/Mm_Contributed_20051212/physiological_process-GenMAPP/Mm_Proteasome_Degradation/Mm_Proteasome_Degradation.htm	regulation of transcription, DNA-dependent /// protein modification process /// ubiquitin-dependent protein catabolic process /// ubiquitin cycle	transcription factor activity /// ubiquitin-protein ligase activity /// ubiquitin-protein ligase activity /// protein binding /// ligase activity /// small conjugating protein ligase activity	nucleus /// cytoplasm	dna repair,transcription	6.5852	1	0	-1	-0.2006	0.6663
18	16	204521_AT	C12orf24	chromosome 12 open reading frame 24	---	---	---	---	---	unknown	11.4172	1	1.9491	-1	-0.6151	0.1415
18	17	201603_AT	PPP1R12A	protein phosphatase 1, regulatory (inhibitor) subunit 12A	---	---	regulation of muscle contraction	signal transducer activity /// protein binding	cytoplasm /// actin cytoskeleton		8.2621	1	0	-1	-0.3967	0.3782
18	18	213229_AT	DICER1	Dicer1, Dcr-1 homolog (Drosophila)	mRNA_processing_Reactome /// mRNA_processing_Reactome	http://www.genmapp.org/HTML_MAPPs/Human/Hs_Contributed_20051123/cellular_process-GenMAPP/Hs_mRNA_processing_Reactome/Hs_mRNA_processing_Reactome.htm /// http://www.genmapp.org/HTML_MAPPs/Human/Hs_Contributed_20051123/cellular_process-GenMAPP/Hs_mRNA_processing_Reactome/Hs_mRNA_processing_Reactome.htm	RNA processing /// stem cell maintenance /// lung development /// embryonic limb morphogenesis /// RNA interference, production of siRNA /// RNA interference, targeting of mRNA for destruction /// embryonic hindlimb morphogenesis /// miRNA-mediated gene silencing, production of miRNAs /// branching morphogenesis of a tube	nucleotide binding /// nucleic acid binding /// RNA binding /// double-stranded RNA binding /// double-stranded RNA binding /// helicase activity /// nuclease activity /// endonuclease activity /// ribonuclease III activity /// ribonuclease III activity /// protein binding /// ATP binding /// ATP-dependent helicase activity /// hydrolase activity	intracellular /// intracellular		8.6137	1	0	-2	-0.3317	0.4673
18	19	201996_S_AT	SPEN	spen homolog, transcriptional regulator (Drosophila)	---	---	transcription /// regulation of transcription, DNA-dependent /// Notch signaling pathway /// regulation of transcription	nucleotide binding /// nucleic acid binding /// DNA binding /// RNA binding /// binding	nucleus	dna repair,transcription:signal transduction,signaling pathway	13.2745	1	0	0	-0.3878	0.39
18	20	213701_AT	C12orf29	chromosome 12 open reading frame 29	---	---	---	---	---	unknown	9.6748	1	0	-2	-0.5729	0.1788
18	21	213128_S_AT	UBE3A	ubiquitin protein ligase E3A (human papilloma virus E6-associated protein, Angelman syndrome)	---	---	protein modification process /// proteolysis /// ubiquitin-dependent protein catabolic process /// ubiquitin cycle /// brain development	ubiquitin-protein ligase activity /// protein binding /// ligase activity	intracellular /// cytosol /// protein complex	proteolysis	9.9571	1	0	-3	-0.6807	0.0923
18	22	202634_AT	POLR2K	polymerase (RNA) II (DNA directed) polypeptide K, 7.0kDa	RNA_transcription_Reactome	http://www.genmapp.org/HTML_MAPPs/Human/Hs_Contributed_20051123/cellular_process-GenMAPP/Hs_RNA_transcription_Reactome/Hs_RNA_transcription_Reactome.htm	transcription /// regulation of transcription from RNA polymerase I promoter /// transcription from RNA polymerase II promoter /// transcription from RNA polymerase III promoter	DNA binding /// DNA-directed RNA polymerase activity /// zinc ion binding /// zinc ion binding /// metal ion binding	DNA-directed RNA polymerase II, core complex /// DNA-directed RNA polymerase III complex	dna repair,transcription	6.8811	1	0	-2	-0.1822	0.6958
18	23	208750_S_AT	ARF1	ADP-ribosylation factor 1	---	---	transport /// ER to Golgi vesicle-mediated transport /// small GTPase mediated signal transduction /// protein transport /// vesicle-mediated transport	nucleotide binding /// GTPase activity /// receptor signaling protein activity /// protein binding /// GTP binding	intracellular /// cytosol /// plasma membrane /// endomembrane system /// sarcomere	transport,ion channel:signal transduction,signaling pathway	6.9058	1	1.3582	-3	0.0232	0.9607
18	24	211960_S_AT	RAB7A	RAB7A, member RAS oncogene family	---	---	transport /// endocytosis /// small GTPase mediated signal transduction /// protein transport	nucleotide binding /// GTPase activity /// protein binding /// GTP binding	lysosome /// lysosome /// endosome /// late endosome /// late endosome /// cytoplasmic vesicle	transport,ion channel:signal transduction,signaling pathway	5.3728	1	1.3009	-3	-0.1097	0.8149
18	25	202666_S_AT	ACTL6A	actin-like 6A	---	---	regulation of cell growth /// chromatin remodeling /// chromatin remodeling /// transcription /// regulation of transcription, DNA-dependent /// signal transduction /// chromatin modification	chromatin binding /// chromatin binding /// protein binding /// ATP binding	nucleus /// plasma membrane /// chromatin remodeling complex /// NuA4 histone acetyltransferase complex	dna repair,transcription:cell growth,differentiation:signal transduction,signaling pathway	11.8221	1	0	-2	-0.658	0.1081
18	26	212060_AT	SR140	U2-associated SR140 protein	---	---	RNA processing	nucleotide binding /// nucleic acid binding /// RNA binding	---		9.1962	1	0	-2	-0.221	0.6339
18	27	212709_AT	NUP160	nucleoporin 160kDa	---	---	mRNA export from nucleus /// protein targeting /// transport /// protein transport /// mRNA transport	nucleocytoplasmic transporter activity /// protein binding /// porin activity	nuclear pore /// nuclear pore /// integral to membrane /// outer membrane	transport,ion channel	8.0748	1	0	-2	-0.1558	0.7387
18	28	201362_AT	IVNS1ABP	influenza virus NS1A binding protein	---	---	transcription from RNA polymerase III promoter /// RNA splicing /// response to virus	protein binding	transcription factor complex /// spliceosome /// cytoplasm /// cytoskeleton	dna repair,transcription	9.6736	1	0	-2	-0.4025	0.3706
18	29	207845_S_AT	ANAPC10	anaphase promoting complex subunit 10	---	---	regulation of progression through cell cycle /// G2/M transition of mitotic cell cycle /// mitotic anaphase /// ubiquitin-dependent protein catabolic process /// ubiquitin cycle /// cell cycle /// mitosis /// mitosis /// regulation of mitotic metaphase/anaphase transition /// cell division	ubiquitin-protein ligase activity /// protein binding /// protein binding	anaphase-promoting complex /// anaphase-promoting complex	cell cycle,proliferation	9.652	1	0	-3	-0.4919	0.2621
18	30	202557_AT	STCH	stress 70 protein chaperone, microsome-associated, 60kDa	---	---	---	nucleotide binding /// ATP binding	endoplasmic reticulum /// microsome /// microsome	unknown	12.6859	1	0	-2	-0.4804	0.2752
18	31	204331_S_AT	MRPS12	mitochondrial ribosomal protein S12	---	---	translation	structural constituent of ribosome /// structural constituent of ribosome /// protein binding	intracellular /// mitochondrion /// mitochondrial ribosome /// ribosome /// small ribosomal subunit /// ribonucleoprotein complex		10.2206	1	0	1	-0.1299	0.7814
18	32	202146_AT	IFRD1	interferon-related developmental regulator 1	Hypertrophy_model	http://www.genmapp.org/HTML_MAPPs/Human/Hs_Contributed_20051123/physiological_process-GenMAPP/Hs_Hypertrophy_model/Hs_Hypertrophy_model.htm	multicellular organismal development /// myoblast cell fate determination /// adult somatic muscle development /// cell differentiation /// muscle cell differentiation	---	nucleus	cell growth,differentiation	10.7139	1	0	-2	-0.2668	0.563
18	33	213581_AT	PDCD2	programmed cell death 2	---	---	apoptosis /// apoptosis	DNA binding /// protein binding /// zinc ion binding /// metal ion binding	cytoplasm	apoptosis	9.0054	1	0	-2	-0.3868	0.3914
18	34	213939_S_AT	RUFY3	RUN and FYVE domain containing 3	---	---	multicellular organismal development /// nervous system development /// cell differentiation	---	cell projection	cell growth,differentiation	15.036	1	0	0	-0.8709	0.0107
18	35	202163_S_AT	CNOT8	CCR4-NOT transcription complex, subunit 8	---	---	transcription /// regulation of transcription, DNA-dependent /// regulation of transcription, DNA-dependent /// negative regulation of cell proliferation	transcription factor activity /// transcription factor activity	intracellular /// nucleus /// nucleus /// nucleus /// cytoplasm	dna repair,transcription:cell cycle,proliferation	10.3974	1	1.4299	-3	-0.6515	0.1129
18	36	208671_AT	SERINC1	serine incorporator 1	---	---	phosphatidylserine metabolic process /// sphingolipid metabolic process /// L-serine transport /// positive regulation of transferase activity	protein binding /// L-serine transmembrane transporter activity	endoplasmic reticulum membrane /// plasma membrane /// membrane /// integral to membrane	biosynthesis,metabolism,metabolic process,biosynthetic process:transport,ion channel	6.0177	1	1.5059	0	-0.1597	0.7323
18	37	213452_AT	ZNF184	zinc finger protein 184	---	---	transcription /// regulation of transcription, DNA-dependent /// regulation of transcription, DNA-dependent	nucleic acid binding /// DNA binding /// DNA binding /// zinc ion binding /// zinc ion binding /// metal ion binding	intracellular /// nucleus /// nucleus	dna repair,transcription	10.7251	1	0	-2	-0.6058	0.1493
18	38	212267_AT	WAPAL	wings apart-like homolog (Drosophila)	---	---	---	protein binding	---	unknown	10.0948	1	0	-1	-0.4564	0.3033
18	39	201437_S_AT	EIF4E	eukaryotic translation initiation factor 4E	Hypertrophy_model /// Translation_Factors	http://www.genmapp.org/HTML_MAPPs/Human/Hs_Contributed_20051123/physiological_process-GenMAPP/Hs_Hypertrophy_model/Hs_Hypertrophy_model.htm /// http://www.genmapp.org/HTML_MAPPs/Human/Hs_Contributed_20051123/cellular_process-GenMAPP/Hs_Translation_Factors/Hs_Translation_Factors.htm	translation /// translational initiation /// regulation of translation	RNA cap binding /// RNA binding /// translation initiation factor activity /// translation initiation factor activity /// translation initiation factor activity /// protein binding	cytoplasm /// eukaryotic translation initiation factor 4F complex		13.8516	1	0	-2	-0.5408	0.2101
18	40	219777_AT	GIMAP6	GTPase, IMAP family member 6	---	---	---	GTP binding	---	unknown	9.9665	1	0	-2	-0.7475	0.0534
18	41	212920_AT	---	---	---	---	transcription /// regulation of transcription, DNA-dependent /// regulation of transcription, DNA-dependent /// regulation of transcription, DNA-dependent /// negative regulation of transcription, DNA-dependent	nucleic acid binding /// DNA binding /// chromatin binding /// protein binding /// zinc ion binding /// transcription repressor activity /// transcription repressor activity /// transcription repressor activity /// metal ion binding	intracellular /// nucleus /// nucleus	dna repair,transcription	13.117	1	1.2697	0	-0.4509	0.3099
18	42	219037_AT	RRP15	ribosomal RNA processing 15 homolog (S. cerevisiae)	---	---	---	protein binding	---	unknown	7.104	1	0	-2	0.0728	0.8768
18	43	203819_S_AT	IGF2BP3	insulin-like growth factor 2 mRNA binding protein 3	---	---	RNA processing /// translation /// regulation of translation /// anatomical structure morphogenesis	nucleotide binding /// nucleic acid binding /// RNA binding /// RNA binding	cytoplasm /// cytoplasm		11.303	1	0	-2	-0.7849	0.0366
18	44	209358_AT	TAF11	TAF11 RNA polymerase II, TATA box binding protein (TBP)-associated factor, 28kDa	---	---	transcription /// regulation of transcription, DNA-dependent /// regulation of transcription	RNA polymerase II transcription factor activity /// protein binding /// protein binding /// general RNA polymerase II transcription factor activity	nucleus /// transcription factor TFIID complex /// transcription factor TFIID complex	dna repair,transcription	9.9347	1	0	-1	-0.4392	0.3242
18	45	209666_S_AT	CHUK	conserved helix-loop-helix ubiquitous kinase	Apoptosis	http://www.genmapp.org/HTML_MAPPs/Human/Hs_Contributed_20051123/cellular_process-GenMAPP/Hs_Apoptosis/Hs_Apoptosis.htm	morphogenesis of an epithelial sheet /// protein amino acid phosphorylation /// protein amino acid phosphorylation /// immune response /// I-kappaB phosphorylation /// anatomical structure morphogenesis /// osteoclast differentiation /// odontogenesis (sensu Vertebrata)	nucleotide binding /// protein kinase activity /// protein serine/threonine kinase activity /// protein binding /// ATP binding /// IkappaB kinase activity /// kinase activity /// transferase activity	cytoplasm /// cytoplasm /// endoplasmic reticulum /// membrane	cell growth,differentiation:immune response	8.0683	1	1.9046	-2	-0.3627	0.4239
18	46	208802_AT	SRP72	signal recognition particle 72kDa	---	---	protein amino acid phosphorylation /// SRP-dependent cotranslational protein targeting to membrane /// signal transduction	signal transducer activity /// binding /// 7S RNA binding /// kinase activity	cytoplasm /// signal recognition particle, endoplasmic reticulum targeting /// ribonucleoprotein complex /// signal recognition particle	signal transduction,signaling pathway	14.3631	1	0	-3	-0.6259	0.1327
18	47	201689_S_AT	TPD52	tumor protein D52	---	---	anatomical structure morphogenesis /// B cell differentiation /// secretion	calcium ion binding /// protein binding /// identical protein binding /// protein homodimerization activity /// protein heterodimerization activity	cytoplasm /// endoplasmic reticulum /// perinuclear region of cytoplasm	cell growth,differentiation	15.3865	1	0	-2	-0.4606	0.2982
18	48	203885_AT	RAB21	RAB21, member RAS oncogene family	---	---	transport /// small GTPase mediated signal transduction /// protein transport	nucleotide binding /// GTP binding	endosome /// membrane	transport,ion channel:signal transduction,signaling pathway	9.4771	1	0	0	-0.2639	0.5674
18	49	217989_AT	HSD17B11	hydroxysteroid (17-beta) dehydrogenase 11	---	---	steroid biosynthetic process /// metabolic process /// lipid biosynthetic process	oxidoreductase activity	---	biosynthesis,metabolism,metabolic process,biosynthetic process	12.5033	1	0	-2	-0.8323	0.0202
18	50	221727_AT	SUB1	SUB1 homolog (S. cerevisiae)	---	---	transcription /// regulation of transcription, DNA-dependent /// regulation of transcription from RNA polymerase II promoter	DNA binding /// single-stranded DNA binding /// transcription coactivator activity /// transcription coactivator activity /// protein binding	transcription factor complex	dna repair,transcription	11.1089	1	1.3382	-3	-0.2817	0.5405
18	51	202664_AT	WIPF1	WAS/WASL interacting protein family, member 1	---	---	protein complex assembly /// actin polymerization and/or depolymerization /// actin filament-based movement	actin binding /// actin binding /// protein binding /// profilin binding	cytoplasm /// cytoskeleton /// actin cytoskeleton /// cytoplasmic vesicle		12.4538	1	0	-2	-0.821	0.0236
18	52	208896_AT	DDX18	DEAD (Asp-Glu-Ala-Asp) box polypeptide 18	---	---	---	nucleotide binding /// nucleic acid binding /// RNA binding /// ATP-dependent RNA helicase activity /// helicase activity /// ATP binding /// ATP-dependent helicase activity /// hydrolase activity	---	unknown	12.2466	1	0	-3	-0.142	0.7613
18	53	204286_S_AT	PMAIP1	phorbol-12-myristate-13-acetate-induced protein 1	---	---	release of cytochrome c from mitochondria /// induction of apoptosis /// caspase activation /// cell structure disassembly during apoptosis /// virus-infected cell apoptosis /// response to dsRNA	protein binding	mitochondrion	apoptosis	9.8827	1	0	-3	0.1033	0.8256
		19
19	1	213008_AT	FANCI	Fanconi anemia, complementation group I	---	---	DNA repair /// response to DNA damage stimulus /// cell cycle	protein binding	chromosome	dna repair,transcription:cell cycle,proliferation	0.595	1	1.5594	3	0.2154	0.6427
19	2	206792_X_AT	PDE4C	phosphodiesterase 4C, cAMP-specific (phosphodiesterase E1 dunce homolog, Drosophila)	G_Protein_Signaling /// G_Protein_Signaling /// G_Protein_Signaling /// G_Protein_Signaling /// G_Protein_Signaling	http://www.genmapp.org/HTML_MAPPs/Human/Hs_Contributed_20051123/cellular_process-GenMAPP/Hs_G_Protein_Signaling/Hs_G_Protein_Signaling.htm /// http://www.genmapp.org/HTML_MAPPs/Human/Hs_Contributed_20051123/cellular_process-GenMAPP/Hs_G_Protein_Signaling/Hs_G_Protein_Signaling.htm /// http://www.genmapp.org/HTML_MAPPs/Human/Hs_Contributed_20051123/cellular_process-GenMAPP/Hs_G_Protein_Signaling/H…	signal transduction	catalytic activity /// cyclic-nucleotide phosphodiesterase activity /// 3',5'-cyclic-nucleotide phosphodiesterase activity /// 3',5'-cyclic-nucleotide phosphodiesterase activity /// 3',5'-cyclic-AMP phosphodiesterase activity /// hydrolase activity	---	signal transduction,signaling pathway	1.7234	1	0	3	-0.4213	0.3465
19	3	201010_S_AT	TXNIP	thioredoxin interacting protein	---	---	keratinocyte differentiation	protein binding	cytoplasm /// cytoplasm	cell growth,differentiation	0.8786	1	0.0002	1	0.0699	0.8816
19	4	209974_S_AT	BUB3	BUB3 budding uninhibited by benzimidazoles 3 homolog (yeast)	Cell_cycle_KEGG	http://www.genmapp.org/HTML_MAPPs/Human/Hs_Contributed_20051123/cellular_process-GenMAPP/Hs_Cell_cycle_KEGG/Hs_Cell_cycle_KEGG.htm	mitosis /// mitotic cell cycle checkpoint /// mitotic cell cycle spindle assembly checkpoint /// cell proliferation	protein binding	kinetochore	cell cycle,proliferation	1.5724	-1	0.0002	3	-0.8857	0.008
19	5	38447_AT	ANKRD13D	ankyrin repeat domain 13 family, member D	---	---	---	---	---	unknown	1.6348	1	0	3	0.2492	0.5899
19	6	208149_X_AT	DDX11	DEAD/H (Asp-Glu-Ala-Asp/His) box polypeptide 11 (CHL1-like helicase homolog, S. cerevisiae)	---	---	mitotic sister chromatid segregation /// regulation of progression through cell cycle /// S phase of mitotic cell cycle /// G2/M transition of mitotic cell cycle /// nucleobase, nucleoside, nucleotide and nucleic acid metabolic process /// cell cycle /// positive regulation of cell proliferation	nucleotide binding /// nucleic acid binding /// DNA binding /// DNA helicase activity /// RNA binding /// ATP-dependent DNA helicase activity /// helicase activity /// helicase activity /// ATP binding /// ATP-dependent helicase activity /// hydrolase activity /// hydrolase activity, acting on acid anhydrides, in phosphorus-containing anhydrides	nucleus /// nucleolus	biosynthesis,metabolism,metabolic process,biosynthetic process:cell cycle,proliferation	0.3408	1	0.1458	3	0.6388	0.1225
19	7	201663_S_AT	SMC4	structural maintenance of chromosomes 4	---	---	mitotic sister chromatid segregation /// DNA metabolic process /// chromosome organization and biogenesis (sensu Eukaryota) /// cell cycle /// mitosis /// mitotic chromosome condensation /// mitotic chromosome condensation /// chromosome organization and biogenesis /// cell division	nucleotide binding /// protein binding /// ATP binding /// ATP binding /// protein heterodimerization activity	condensin complex /// nucleus /// chromosome /// cytoplasm	biosynthesis,metabolism,metabolic process,biosynthetic process:cell cycle,proliferation	1.2648	1	0	5	-0.4098	0.3612
19	8	218764_AT	PRKCH	protein kinase C, eta	Calcium_regulation_in_cardiac_cells /// Calcium_regulation_in_cardiac_cells /// Calcium_regulation_in_cardiac_cells /// G_Protein_Signaling /// G_Protein_Signaling /// G_Protein_Signaling /// Smooth_muscle_contraction /// Smooth_muscle_contraction /// Smooth_muscle_contraction /// Wnt_signaling /// Wnt_signaling /// Wnt_signaling	http://www.genmapp.org/HTML_MAPPs/Human/Hs_Contributed_20051123/physiological_process-GenMAPP/Hs_Calcium_regulation_in_cardiac_cells/Hs_Calcium_regulation_in_cardiac_cells.htm /// http://www.genmapp.org/HTML_MAPPs/Human/Hs_Contributed_20051123/physiological_process-GenMAPP/Hs_Calcium_regulation_in_cardiac_cells/Hs_Calcium_regulation_in_cardiac_cells.htm /// http://www.genmapp.org/HTML_MAPPs/Human…	protein amino acid phosphorylation /// protein amino acid phosphorylation /// signal transduction /// intracellular signaling cascade	nucleotide binding /// protein kinase activity /// protein serine/threonine kinase activity /// protein kinase C activity /// ATP binding /// zinc ion binding /// kinase activity /// transferase activity /// diacylglycerol binding /// metal ion binding	---	signal transduction,signaling pathway	2.4212	-1	0	3	-0.6827	0.091
19	9	202605_AT	GUSB	glucuronidase, beta	---	---	carbohydrate metabolic process /// carbohydrate metabolic process /// glycosaminoglycan catabolic process /// metabolic process /// glycosaminoglycan metabolic process	catalytic activity /// hydrolase activity, hydrolyzing O-glycosyl compounds /// beta-glucuronidase activity /// beta-glucuronidase activity /// hydrolase activity /// hydrolase activity, acting on glycosyl bonds /// cation binding	lysosome	biosynthesis,metabolism,metabolic process,biosynthetic process	0.1933	1	0.6384	5	0.146	0.7547
19	10	220449_AT	MGC5566	hypothetical protein MGC5566	---	---	---	---	---	unknown	1.3345	1	0	1	-0.2236	0.6298
19	11	219590_X_AT	DPH5	DPH5 homolog (S. cerevisiae)	---	---	metabolic process /// peptidyl-diphthamide biosynthetic process from peptidyl-histidine	diphthine synthase activity /// methyltransferase activity /// transferase activity	---	biosynthesis,metabolism,metabolic process,biosynthetic process	0.5952	1	0.6792	5	-0.0994	0.832
19	12	396_F_AT	EPOR	erythropoietin receptor	---	---	signal transduction /// signal transduction /// small GTPase mediated signal transduction	receptor activity /// transmembrane receptor activity /// hematopoietin/interferon-class (D200-domain) cytokine receptor activity /// erythropoietin receptor activity /// erythropoietin receptor activity /// guanyl-nucleotide exchange factor activity /// protein binding	intracellular /// integral to plasma membrane /// membrane /// integral to membrane	signal transduction,signaling pathway	1.3068	1	1.7213	3	0.3703	0.4135
19	13	212185_X_AT	MT2A	metallothionein 2A	---	---	cellular copper ion homeostasis	copper ion binding /// protein binding /// zinc ion binding /// metal ion binding	---		1.0698	1	0	0	-0.3508	0.4404
19	14	201717_AT	MRPL49	mitochondrial ribosomal protein L49	---	---	translation	structural constituent of ribosome	intracellular /// mitochondrion /// ribosome /// ribonucleoprotein complex		0.2202	1	0	0	0.8739	0.0101
19	15	204825_AT	MELK	maternal embryonic leucine zipper kinase	---	---	protein amino acid phosphorylation	nucleotide binding /// protein kinase activity /// protein serine/threonine kinase activity /// ATP binding /// kinase activity /// transferase activity	cytoplasm		1.5416	1	0	0	-0.4584	0.301
19	16	208120_X_AT	FKSG49 /// LOC730444	FKSG49 /// hypothetical protein LOC730444	---	---	---	---	---	unknown	0.5902	1	0.8027	0	0.2434	0.5989
19	17	204951_AT	RHOH	ras homolog gene family, member H	---	---	small GTPase mediated signal transduction /// T cell differentiation /// negative regulation of I-kappaB kinase/NF-kappaB cascade /// regulation of transcription	nucleotide binding /// GTPase inhibitor activity /// protein binding /// GTP binding /// GTP binding /// Rho GTPase binding /// kinase inhibitor activity	intracellular /// cytoplasm /// membrane	dna repair,transcription:cell growth,differentiation:signal transduction,signaling pathway	1.9783	1	0	0	-0.8423	0.0174
19	18	33132_AT	CPSF1	cleavage and polyadenylation specific factor 1, 160kDa	mRNA_processing_Reactome /// mRNA_processing_Reactome	http://www.genmapp.org/HTML_MAPPs/Human/Hs_Contributed_20051123/cellular_process-GenMAPP/Hs_mRNA_processing_Reactome/Hs_mRNA_processing_Reactome.htm /// http://www.genmapp.org/HTML_MAPPs/Human/Hs_Contributed_20051123/cellular_process-GenMAPP/Hs_mRNA_processing_Reactome/Hs_mRNA_processing_Reactome.htm	mRNA polyadenylation /// mRNA cleavage /// mRNA processing	nucleic acid binding /// RNA binding /// mRNA 3'-UTR binding /// protein binding	nucleus /// mRNA cleavage and polyadenylation specificity factor complex		0.3022	1	1.0721	0	0.531	0.2201
19	19	202095_S_AT	BIRC5	baculoviral IAP repeat-containing 5 (survivin)	Apoptosis	http://www.genmapp.org/HTML_MAPPs/Human/Hs_Contributed_20051123/cellular_process-GenMAPP/Hs_Apoptosis/Hs_Apoptosis.htm	G2/M transition of mitotic cell cycle /// cytokinesis /// apoptosis /// anti-apoptosis /// anti-apoptosis /// cell cycle /// mitosis /// protein complex localization /// protein complex localization /// positive regulation of exit from mitosis /// spindle checkpoint /// negative regulation of caspase activity /// positive regulation of progression through mitotic cell cycle /// cell division /// …	endopeptidase inhibitor activity /// cysteine protease inhibitor activity /// protein binding /// protein binding /// microtubule binding /// zinc ion binding /// zinc ion binding /// tubulin binding /// identical protein binding /// protein homodimerization activity /// caspase inhibitor activity /// metal ion binding /// protein heterodimerization activity /// cofactor binding	chromosome, pericentric region /// chromosome, pericentric region /// chromosome, pericentric region /// intracellular /// chromosome /// cytoplasm /// cytoplasm /// cytoplasm /// centriole /// cytosol /// spindle microtubule /// cytoplasmic microtubule /// midbody /// midbody /// interphase microtubule organizing center /// protein complex /// protein complex	apoptosis:cell cycle,proliferation	2.3172	-1	0	0	-0.8647	0.012
19	20	203181_X_AT	SRPK2	SFRS protein kinase 2	mRNA_processing_Reactome	http://www.genmapp.org/HTML_MAPPs/Human/Hs_Contributed_20051123/cellular_process-GenMAPP/Hs_mRNA_processing_Reactome/Hs_mRNA_processing_Reactome.htm	spliceosome assembly /// mRNA processing /// protein amino acid phosphorylation /// protein amino acid phosphorylation /// protein kinase cascade /// RNA splicing /// RNA splicing /// cell differentiation	nucleotide binding /// magnesium ion binding /// protein kinase activity /// protein serine/threonine kinase activity /// protein serine/threonine kinase activity /// protein binding /// ATP binding /// ATP binding /// kinase activity /// transferase activity	nucleus /// cytoplasm /// cytoplasm	cell growth,differentiation	3.238	-1	0	0	-0.877	0.0095
19	21	201710_AT	MYBL2	v-myb myeloblastosis viral oncogene homolog (avian)-like 2	---	---	regulation of progression through cell cycle /// transcription /// regulation of transcription, DNA-dependent /// transcription from RNA polymerase II promoter /// anti-apoptosis /// multicellular organismal development /// regulation of transcription	DNA binding /// transcription factor activity	chromatin /// nucleus	dna repair,transcription:apoptosis:cell cycle,proliferation	0.5129	1	0	0	0.809	0.0276
19	22	211005_AT	LAT	linker for activation of T cells	---	---	transport /// immune response /// immune response /// signal transduction /// integrin-mediated signaling pathway /// intracellular signaling cascade /// Ras protein signal transduction /// tetracycline transport /// calcium-mediated signaling /// mast cell degranulation /// response to antibiotic /// regulation of T cell activation	SH3/SH2 adaptor activity /// transporter activity /// protein binding /// tetracycline:hydrogen antiporter activity	immunological synapse /// endoplasmic reticulum /// membrane /// integral to membrane /// integral to membrane /// lipid raft	transport,ion channel:immune response:signal transduction,signaling pathway	2.4326	1	0	0	-0.8319	0.0203
19	23	205674_X_AT	FXYD2	FXYD domain containing ion transport regulator 2	Calcium_regulation_in_cardiac_cells /// Calcium_regulation_in_cardiac_cells	http://www.genmapp.org/HTML_MAPPs/Human/Hs_Contributed_20051123/physiological_process-GenMAPP/Hs_Calcium_regulation_in_cardiac_cells/Hs_Calcium_regulation_in_cardiac_cells.htm /// http://www.genmapp.org/HTML_MAPPs/Human/Hs_Contributed_20051123/physiological_process-GenMAPP/Hs_Calcium_regulation_in_cardiac_cells/Hs_Calcium_regulation_in_cardiac_cells.htm	transport /// transport /// ion transport /// ion transport /// potassium ion transport /// sodium ion transport	transporter activity /// ion channel activity /// ion channel activity /// sodium:potassium-exchanging ATPase activity /// potassium ion binding /// sodium ion binding	sodium:potassium-exchanging ATPase complex /// sodium:potassium-exchanging ATPase complex /// membrane /// integral to membrane	transport,ion channel	0.7918	1	0	0	-0.1412	0.7626
19	24	203213_AT	CDC2	cell division cycle 2, G1 to S and G2 to M	Cell_cycle_KEGG	http://www.genmapp.org/HTML_MAPPs/Human/Hs_Contributed_20051123/cellular_process-GenMAPP/Hs_Cell_cycle_KEGG/Hs_Cell_cycle_KEGG.htm	regulation of progression through cell cycle /// protein amino acid phosphorylation /// anti-apoptosis /// cell cycle /// mitosis /// traversing start control point of mitotic cell cycle /// cell division	nucleotide binding /// protein kinase activity /// protein kinase activity /// protein serine/threonine kinase activity /// cyclin-dependent protein kinase activity /// protein binding /// ATP binding /// kinase activity /// transferase activity	nucleus /// nucleus /// spindle microtubule /// midbody	apoptosis:cell cycle,proliferation	2.7952	1	0	0	-0.8207	0.0237
19	25	207434_S_AT	FXYD2	FXYD domain containing ion transport regulator 2	Calcium_regulation_in_cardiac_cells /// Calcium_regulation_in_cardiac_cells	http://www.genmapp.org/HTML_MAPPs/Human/Hs_Contributed_20051123/physiological_process-GenMAPP/Hs_Calcium_regulation_in_cardiac_cells/Hs_Calcium_regulation_in_cardiac_cells.htm /// http://www.genmapp.org/HTML_MAPPs/Human/Hs_Contributed_20051123/physiological_process-GenMAPP/Hs_Calcium_regulation_in_cardiac_cells/Hs_Calcium_regulation_in_cardiac_cells.htm	transport /// transport /// ion transport /// ion transport /// potassium ion transport /// sodium ion transport	transporter activity /// ion channel activity /// ion channel activity /// sodium:potassium-exchanging ATPase activity /// potassium ion binding /// sodium ion binding	sodium:potassium-exchanging ATPase complex /// sodium:potassium-exchanging ATPase complex /// membrane /// integral to membrane	transport,ion channel	1.0706	1	0	0	-0.0355	0.9398
19	26	218740_S_AT	CDK5RAP3	CDK5 regulatory subunit associated protein 3	---	---	regulation of cyclin-dependent protein kinase activity /// brain development /// regulation of neuron differentiation	protein binding /// neuronal Cdc2-like kinase binding	---	cell growth,differentiation	0.2382	1	0.2481	0	0.0714	0.8791
19	27	203408_S_AT	SATB1	SATB homeobox 1	---	---	establishment and/or maintenance of chromatin architecture /// regulation of transcription, DNA-dependent	DNA binding /// double-stranded DNA binding /// transcription factor activity /// sequence-specific DNA binding	nucleus /// nucleus	dna repair,transcription	2.3464	1	0	0	-0.79	0.0346
19	28	201291_S_AT	TOP2A	topoisomerase (DNA) II alpha 170kDa	---	---	DNA metabolic process /// DNA replication /// DNA topological change /// DNA ligation /// DNA repair /// response to DNA damage stimulus /// chromosome segregation /// apoptotic chromosome condensation /// positive regulation of apoptosis /// positive regulation of viral genome replication /// positive regulation of retroviral genome replication /// phosphoinositide-mediated signaling	nucleotide binding /// DNA binding /// DNA binding /// chromatin binding /// DNA topoisomerase activity /// DNA topoisomerase (ATP-hydrolyzing) activity /// DNA topoisomerase (ATP-hydrolyzing) activity /// protein kinase C binding /// protein binding /// ATP binding /// protein C-terminus binding /// DNA-dependent ATPase activity /// drug binding /// isomerase activity /// enzyme binding /// prot…	nucleus /// nucleus /// nucleoplasm /// chromosome /// chromosome /// nucleolus /// cytoplasm /// centriole /// DNA topoisomerase complex (ATP-hydrolyzing) /// viral integration complex /// protein complex	dna repair,transcription:biosynthesis,metabolism,metabolic process,biosynthetic process:apoptosis:dna replication	3.3498	-1	0	0	-0.8878	0.0076
19	29	213857_S_AT	CD47	CD47 molecule	---	---	cell adhesion /// cell-matrix adhesion /// integrin-mediated signaling pathway /// opsonization /// positive regulation of cell proliferation /// positive regulation of cell-cell adhesion /// positive regulation of phagocytosis /// positive regulation of T cell activation	protein binding /// protein binding	plasma membrane /// integral to plasma membrane /// integral to plasma membrane /// membrane /// integral to membrane	cell adhesion:cell cycle,proliferation:signal transduction,signaling pathway	0.9055	1	1.4622	0	-0.6639	0.1039
19	30	210052_S_AT	TPX2	TPX2, microtubule-associated, homolog (Xenopus laevis)	---	---	mitosis /// cell proliferation	protein binding /// ATP binding /// GTP binding	spindle pole /// nucleus /// spindle /// microtubule cytoskeleton	cell cycle,proliferation	3.6494	-1	0	0	-0.731	0.062
19	31	205967_AT	HIST1H4C	histone cluster 1, H4c	---	---	establishment and/or maintenance of chromatin architecture /// nucleosome assembly /// chromosome organization and biogenesis (sensu Eukaryota) /// phosphoinositide-mediated signaling	DNA binding /// DNA binding /// protein binding	nucleosome /// nucleosome /// nucleus /// chromosome		2.2236	1	1.7834	0	-0.3866	0.3916
19	32	201088_AT	KPNA2	karyopherin alpha 2 (RAG cohort 1, importin alpha 1)	---	---	regulation of DNA recombination /// M phase specific microtubule process /// G2 phase of mitotic cell cycle /// DNA metabolic process /// protein import into nucleus /// NLS-bearing substrate import into nucleus /// transport /// intracellular protein transport /// protein transport	binding /// protein binding /// protein binding /// nuclear localization sequence binding /// protein transporter activity	nucleus /// nucleus /// nuclear pore /// nucleoplasm /// cytoplasm /// cytoplasm	biosynthesis,metabolism,metabolic process,biosynthetic process:transport,ion channel:cell cycle,proliferation	2.5584	-1	0	0	-0.9385	0.0017
19	33	201853_S_AT	CDC25B	cell division cycle 25 homolog B (S. pombe)	Cell_cycle_KEGG	http://www.genmapp.org/HTML_MAPPs/Human/Hs_Contributed_20051123/cellular_process-GenMAPP/Hs_Cell_cycle_KEGG/Hs_Cell_cycle_KEGG.htm	regulation of progression through cell cycle /// M phase of mitotic cell cycle /// mitotic cell cycle /// oocyte maturation /// protein amino acid dephosphorylation /// cell cycle /// mitosis /// mitosis /// female meiosis I /// positive regulation of cell proliferation /// positive regulation of protein kinase activity /// cell division	phosphoprotein phosphatase activity /// protein tyrosine phosphatase activity /// protein tyrosine phosphatase activity /// protein binding /// hydrolase activity	intracellular /// intracellular	cell cycle,proliferation	2.9981	-1	0	0	-0.7383	0.0581
19	34	203214_X_AT	CDC2	cell division cycle 2, G1 to S and G2 to M	Cell_cycle_KEGG	http://www.genmapp.org/HTML_MAPPs/Human/Hs_Contributed_20051123/cellular_process-GenMAPP/Hs_Cell_cycle_KEGG/Hs_Cell_cycle_KEGG.htm	regulation of progression through cell cycle /// protein amino acid phosphorylation /// anti-apoptosis /// cell cycle /// mitosis /// traversing start control point of mitotic cell cycle /// cell division	nucleotide binding /// protein kinase activity /// protein kinase activity /// protein serine/threonine kinase activity /// cyclin-dependent protein kinase activity /// protein binding /// ATP binding /// kinase activity /// transferase activity	nucleus /// nucleus /// spindle microtubule /// midbody	apoptosis:cell cycle,proliferation	0.6748	1	1.7742	0	-0.5441	0.2068
19	35	218167_AT	AMZ2	archaemetzincins-2	---	---	proteolysis	peptidase activity /// metallopeptidase activity /// zinc ion binding /// hydrolase activity /// metal ion binding	---	proteolysis	0.5655	1	0	0	0.4658	0.2922
19	36	210559_S_AT	CDC2	cell division cycle 2, G1 to S and G2 to M	Cell_cycle_KEGG	http://www.genmapp.org/HTML_MAPPs/Human/Hs_Contributed_20051123/cellular_process-GenMAPP/Hs_Cell_cycle_KEGG/Hs_Cell_cycle_KEGG.htm	regulation of progression through cell cycle /// protein amino acid phosphorylation /// anti-apoptosis /// cell cycle /// mitosis /// traversing start control point of mitotic cell cycle /// cell division	nucleotide binding /// protein kinase activity /// protein kinase activity /// protein serine/threonine kinase activity /// cyclin-dependent protein kinase activity /// protein binding /// ATP binding /// kinase activity /// transferase activity	nucleus /// nucleus /// spindle microtubule /// midbody	apoptosis:cell cycle,proliferation	0.7559	1	1.2407	0	-0.5227	0.2288
19	37	218248_AT	FAM111A	family with sequence similarity 111, member A	---	---	---	---	---	unknown	1.6412	1	0	0	-0.258	0.5764
19	38	202693_S_AT	STK17A	serine/threonine kinase 17a	---	---	protein amino acid phosphorylation /// protein amino acid phosphorylation /// apoptosis /// induction of apoptosis /// protein kinase cascade	nucleotide binding /// protein kinase activity /// protein serine/threonine kinase activity /// protein serine/threonine kinase activity /// ATP binding /// ATP binding /// kinase activity /// transferase activity	nucleus	apoptosis	0.6612	-1	1.9135	0	0.6706	0.0992
		20
20	1	211899_S_AT	TRAF4	TNF receptor-associated factor 4	---	---	apoptosis /// signal transduction /// signal transduction /// multicellular organismal development /// regulation of apoptosis	DNA binding /// protein binding /// zinc ion binding /// metal ion binding	nucleus /// cytoplasm	apoptosis:signal transduction,signaling pathway	6.6837	-1	0	3	0.6004	0.154
20	2	209959_AT	NR4A3	nuclear receptor subfamily 4, group A, member 3	Hypertrophy_model	http://www.genmapp.org/HTML_MAPPs/Human/Hs_Contributed_20051123/physiological_process-GenMAPP/Hs_Hypertrophy_model/Hs_Hypertrophy_model.htm	mesoderm formation /// transcription /// regulation of transcription, DNA-dependent	DNA binding /// DNA binding /// transcription factor activity /// steroid hormone receptor activity /// steroid hormone receptor activity /// receptor activity /// ligand-dependent nuclear receptor activity /// thyroid hormone receptor activity /// binding /// zinc ion binding /// sequence-specific DNA binding /// metal ion binding	nucleus /// nucleus	dna repair,transcription	7.4271	-1	0	4	0.4892	0.2652
20	3	205463_S_AT	PDGFA	platelet-derived growth factor alpha polypeptide	---	---	regulation of progression through cell cycle /// cell surface receptor linked signal transduction /// cell-cell signaling /// cell proliferation /// cell proliferation /// positive regulation of cell proliferation	platelet-derived growth factor receptor binding /// growth factor activity	extracellular space /// membrane	cell cycle,proliferation:signal transduction,signaling pathway	9.6332	-1	0.6177	3	0.447	0.3146
20	4	201739_AT	SGK	serum/glucocorticoid regulated kinase	---	---	protein amino acid phosphorylation /// protein amino acid phosphorylation /// sodium ion transport /// apoptosis /// response to stress /// response to DNA damage stimulus	nucleotide binding /// protein kinase activity /// protein serine/threonine kinase activity /// protein serine/threonine kinase activity /// protein binding /// ATP binding /// kinase activity /// transferase activity	cytoplasm /// endoplasmic reticulum	transport,ion channel:apoptosis	9.6472	-1	0	5	0.388	0.3897
20	5	204198_S_AT	RUNX3	runt-related transcription factor 3	TGF_Beta_Signaling_Pathway /// TGF_Beta_Signaling_Pathway	http://www.genmapp.org/HTML_MAPPs/Human/Hs_Contributed_20051123/cellular_process-GenMAPP/Hs_TGF_Beta_Signaling_Pathway/Hs_TGF_Beta_Signaling_Pathway.htm /// http://www.genmapp.org/HTML_MAPPs/Human/Hs_Contributed_20051123/cellular_process-GenMAPP/Hs_TGF_Beta_Signaling_Pathway/Hs_TGF_Beta_Signaling_Pathway.htm	transcription /// regulation of transcription, DNA-dependent /// regulation of transcription, DNA-dependent /// transcription from RNA polymerase II promoter /// induction of apoptosis /// cell proliferation /// negative regulation of progression through cell cycle /// negative regulation of epithelial cell proliferation	DNA binding /// transcription factor activity /// transcription factor activity /// protein binding /// ATP binding /// ATP binding	nucleus /// nucleus	dna repair,transcription:apoptosis:cell cycle,proliferation	9.2197	-1	0.6698	5	0.7764	0.0401
20	6	205205_AT	RELB	v-rel reticuloendotheliosis viral oncogene homolog B, nuclear factor of kappa light polypeptide gene enhancer in B-cells 3 (avian)	---	---	transcription /// regulation of transcription, DNA-dependent /// antigen processing and presentation /// myeloid dendritic cell differentiation /// T-helper 1 cell differentiation /// regulation of transcription	DNA binding /// transcription factor activity /// transcription factor activity /// transcription corepressor activity /// protein binding	nucleus	dna repair,transcription:cell growth,differentiation	23.5403	1	0	4	0.7333	0.0608
20	7	210538_S_AT	BIRC3	baculoviral IAP repeat-containing 3	Apoptosis /// Apoptosis_GenMAPP	http://www.genmapp.org/HTML_MAPPs/Human/Hs_Contributed_20051123/cellular_process-GenMAPP/Hs_Apoptosis/Hs_Apoptosis.htm /// http://www.genmapp.org/HTML_MAPPs/Human/Hs_Contributed_20051123/cellular_process-GenMAPP/Hs_Apoptosis_GenMAPP/Hs_Apoptosis_GenMAPP.htm	apoptosis /// anti-apoptosis /// anti-apoptosis /// cell surface receptor linked signal transduction /// regulation of apoptosis	ubiquitin-protein ligase activity /// protein binding /// protein binding /// zinc ion binding /// metal ion binding	intracellular /// nucleus /// cytoplasm /// cytoplasm	apoptosis:signal transduction,signaling pathway	13.25	-1	0.8199	4	0.403	0.3701
20	8	202688_AT	TNFSF10	tumor necrosis factor (ligand) superfamily, member 10	Apoptosis /// Apoptosis_GenMAPP	http://www.genmapp.org/HTML_MAPPs/Human/Hs_Contributed_20051123/cellular_process-GenMAPP/Hs_Apoptosis/Hs_Apoptosis.htm /// http://www.genmapp.org/HTML_MAPPs/Human/Hs_Contributed_20051123/cellular_process-GenMAPP/Hs_Apoptosis_GenMAPP/Hs_Apoptosis_GenMAPP.htm	apoptosis /// induction of apoptosis /// immune response /// signal transduction /// cell-cell signaling /// positive regulation of I-kappaB kinase/NF-kappaB cascade	signal transducer activity /// receptor binding /// cytokine activity /// tumor necrosis factor receptor binding /// zinc ion binding /// metal ion binding	extracellular space /// soluble fraction /// integral to plasma membrane /// membrane /// integral to membrane	apoptosis:immune response:signal transduction,signaling pathway	32.776	-1	0	5	0.5268	0.2244
20	9	202687_S_AT	TNFSF10	tumor necrosis factor (ligand) superfamily, member 10	Apoptosis /// Apoptosis_GenMAPP	http://www.genmapp.org/HTML_MAPPs/Human/Hs_Contributed_20051123/cellular_process-GenMAPP/Hs_Apoptosis/Hs_Apoptosis.htm /// http://www.genmapp.org/HTML_MAPPs/Human/Hs_Contributed_20051123/cellular_process-GenMAPP/Hs_Apoptosis_GenMAPP/Hs_Apoptosis_GenMAPP.htm	apoptosis /// induction of apoptosis /// immune response /// signal transduction /// cell-cell signaling /// positive regulation of I-kappaB kinase/NF-kappaB cascade	signal transducer activity /// receptor binding /// cytokine activity /// tumor necrosis factor receptor binding /// zinc ion binding /// metal ion binding	extracellular space /// soluble fraction /// integral to plasma membrane /// membrane /// integral to membrane	apoptosis:immune response:signal transduction,signaling pathway	16.5717	-1	0.5318	4	0.3917	0.3849
		21
21	1	210092_AT	MAGOH	mago-nashi homolog, proliferation-associated (Drosophila)	---	---	mRNA catabolic process, nonsense-mediated decay /// mRNA processing /// transport /// RNA splicing /// mRNA transport	RNA binding /// protein binding	nucleus /// nucleus /// spliceosome	transport,ion channel	1.6874	-1	0.645	0	-0.3946	0.381
21	2	217915_S_AT	C15orf15	chromosome 15 open reading frame 15	---	---	translation /// ribosome biogenesis and assembly	structural constituent of ribosome	intracellular /// ribosome		1.224	-1	1.9217	0	0.1331	0.776
21	3	221702_S_AT	TM2D3	TM2 domain containing 3	---	---	---	---	---	unknown	0.485	-1	0.6532	6	-0.4115	0.359
21	4	218508_AT	DCP1A	DCP1 decapping enzyme homolog A (S. cerevisiae)	---	---	mRNA catabolic process, nonsense-mediated decay	protein binding /// hydrolase activity	cytoplasm		3.6753	1	0	2	0.7213	0.0673
21	5	220547_S_AT	FAM35A	family with sequence similarity 35, member A	---	---	---	---	---	unknown	1.7078	-1	0	4	0.0181	0.9693
21	6	201397_AT	PHGDH	phosphoglycerate dehydrogenase	---	---	L-serine biosynthetic process /// transport /// brain development /// metabolic process /// amino acid biosynthetic process	phosphoglycerate dehydrogenase activity /// phosphoglycerate dehydrogenase activity /// transporter activity /// electron carrier activity /// oxidoreductase activity /// oxidoreductase activity, acting on the CH-OH group of donors, NAD or NADP as acceptor /// cofactor binding /// NAD binding	extracellular region	biosynthesis,metabolism,metabolic process,biosynthetic process:transport,ion channel	1.3962	-1	0	-2	0.1002	0.8307
21	7	203138_AT	HAT1	histone acetyltransferase 1	---	---	DNA packaging /// internal protein amino acid acetylation	histone acetyltransferase activity /// histone acetyltransferase activity /// protein binding /// acyltransferase activity /// transferase activity	nucleus /// cytoplasm		2.8695	-1	1.1962	0	-0.2644	0.5667
21	8	210213_S_AT	EIF6	eukaryotic translation initiation factor 6	Translation_Factors	http://www.genmapp.org/HTML_MAPPs/Human/Hs_Contributed_20051123/cellular_process-GenMAPP/Hs_Translation_Factors/Hs_Translation_Factors.htm	translation /// integrin-mediated signaling pathway /// mature ribosome assembly	translation initiation factor activity /// protein binding /// ribosome binding	nucleus /// cytoplasm	signal transduction,signaling pathway	2.3989	-1	0	2	0.3691	0.4152
21	9	212290_AT	SLC7A1	solute carrier family 7 (cationic amino acid transporter, y+ system), member 1	---	---	amino acid metabolic process /// transport /// transport /// amino acid transport	receptor activity /// amino acid transmembrane transporter activity /// basic amino acid transmembrane transporter activity	integral to plasma membrane /// membrane /// integral to membrane	biosynthesis,metabolism,metabolic process,biosynthetic process:transport,ion channel	1.9201	-1	0	0	0.0172	0.9708
21	10	215416_S_AT	STOML2	stomatin (EPB72)-like 2	---	---	---	receptor binding	cytoplasm /// cytoskeleton /// cytoskeleton /// membrane	unknown	2.8871	-1	0	2	0.5201	0.2315
21	11	209024_S_AT	SYNCRIP	synaptotagmin binding, cytoplasmic RNA interacting protein	---	---	RNA processing /// mRNA processing /// RNA splicing /// RNA splicing	nucleotide binding /// nucleic acid binding /// RNA binding /// RNA binding /// protein binding /// poly(A) binding	nucleus /// spliceosome /// cytoplasm /// endoplasmic reticulum /// microsome /// ribonucleoprotein complex /// ribonucleoprotein complex		4.2372	-1	1.2003	2	-0.3341	0.464
21	12	202963_AT	RFX5	regulatory factor X, 5 (influences HLA class II expression)	---	---	transcription /// regulation of transcription, DNA-dependent /// transcription from RNA polymerase II promoter	DNA binding /// DNA binding /// transcription factor activity /// transcription coactivator activity /// protein binding	nucleus	dna repair,transcription	3.0867	1	0	0	0.5331	0.2179
21	13	209181_S_AT	RABGGTB	Rab geranylgeranyltransferase, beta subunit	---	---	protein modification process /// visual perception	catalytic activity /// prenyltransferase activity /// Rab-protein geranylgeranyltransferase activity /// protein binding /// zinc ion binding /// transferase activity /// metal ion binding	---		0.6572	-1	1.9136	-4	0.0617	0.8954
21	14	210097_S_AT	NOL7	nucleolar protein 7, 27kDa	---	---	---	---	nucleus	unknown	1.1804	-1	1.9061	-4	-0.1123	0.8105
21	15	215780_S_AT	hCG_1644608 /// LOC389168 /// SET	SET translocation (myeloid leukemia-associated) /// similar to Protein SET (Phosphatase 2A inhibitor I2PP2A) (I-2PP2A) (Template-activating factor I) (TAF-I) (HLA-DR-associated protein II) (PHAPII) (Inhibitor of granzyme A-activated DNase) (IGAAD) /// SET translocation (myeloid leukemia-associated) pseudogene	---	---	DNA replication /// nucleosome assembly /// nucleosome assembly /// nucleosome disassembly /// nucleocytoplasmic transport /// negative regulation of histone acetylation	protein phosphatase inhibitor activity /// protein phosphatase type 2A regulator activity /// histone binding	nucleus /// nucleus /// cytoplasm /// endoplasmic reticulum /// endoplasmic reticulum /// perinuclear region of cytoplasm	transport,ion channel:dna replication	3.7988	-1	1.3374	4	-0.3642	0.4219
21	16	217786_AT	PRMT5	protein arginine methyltransferase 5	---	---	transcription /// regulation of transcription, DNA-dependent /// regulation of mitosis /// cell proliferation /// chromatin modification /// peptidyl-arginine N-methylation	methyltransferase activity /// methyltransferase activity /// histone-arginine N-methyltransferase activity /// transferase activity	cytoplasm	dna repair,transcription:cell cycle,proliferation	2.1403	-1	0	2	0.4357	0.3286
21	17	218140_X_AT	SRPRB	signal recognition particle receptor, B subunit	---	---	---	nucleotide binding /// receptor activity /// protein binding /// GTP binding	endoplasmic reticulum /// signal recognition particle, endoplasmic reticulum targeting /// membrane /// integral to membrane /// ribonucleoprotein complex	unknown	0.447	-1	1.6394	2	0.0962	0.8375
21	18	201516_AT	SRM	spermidine synthase	Nucleotide_Metabolism	http://www.genmapp.org/HTML_MAPPs/Human/Hs_Contributed_20051123/metabolic_process-GenMAPP/Hs_Nucleotide_Metabolism/Hs_Nucleotide_Metabolism.htm	spermidine biosynthetic process	catalytic activity /// spermidine synthase activity /// spermidine synthase activity /// transferase activity	---	biosynthesis,metabolism,metabolic process,biosynthetic process	3.171	1	0	0	0.5826	0.1698
21	19	208688_X_AT	EIF3B	eukaryotic translation initiation factor 3, subunit B	Translation_Factors /// Translation_Factors	http://www.genmapp.org/HTML_MAPPs/Human/Hs_Contributed_20051123/cellular_process-GenMAPP/Hs_Translation_Factors/Hs_Translation_Factors.htm /// http://www.genmapp.org/HTML_MAPPs/Human/Hs_Contributed_20051123/cellular_process-GenMAPP/Hs_Translation_Factors/Hs_Translation_Factors.htm	translation /// translational initiation /// translational initiation	nucleotide binding /// nucleic acid binding /// RNA binding /// translation initiation factor activity /// translation initiation factor activity	eukaryotic translation initiation factor 3 complex		1.7169	-1	0	2	0.5841	0.1685
21	20	201574_AT	ETF1	eukaryotic translation termination factor 1	Translation_Factors /// Translation_Factors	http://www.genmapp.org/HTML_MAPPs/Human/Hs_Contributed_20051123/cellular_process-GenMAPP/Hs_Translation_Factors/Hs_Translation_Factors.htm /// http://www.genmapp.org/HTML_MAPPs/Human/Hs_Contributed_20051123/cellular_process-GenMAPP/Hs_Translation_Factors/Hs_Translation_Factors.htm	translation /// translational termination /// regulation of translational termination	RNA binding /// translation release factor activity /// protein binding /// translation termination factor activity /// translation release factor activity, codon specific /// ribosome binding	cytoplasm /// cytoplasm		1.4263	-1	0	0	0.056	0.9051
21	21	218499_AT	RP6-213H19.1	serine/threonine protein kinase MST4	---	---	protein amino acid phosphorylation /// protein amino acid phosphorylation /// apoptosis /// regulation of apoptosis	nucleotide binding /// magnesium ion binding /// magnesium ion binding /// protein kinase activity /// protein kinase activity /// protein serine/threonine kinase activity /// protein-tyrosine kinase activity /// protein binding /// ATP binding /// ATP binding /// kinase activity /// transferase activity /// identical protein binding /// metal ion binding	cytoplasm /// Golgi apparatus	apoptosis	0.8586	-1	1.3299	2	-0.5911	0.1622
21	22	203712_AT	KIAA0020	KIAA0020	---	---	---	RNA binding /// binding	endoplasmic reticulum	unknown	3.5976	-1	0	2	0.4834	0.2718
21	23	218625_AT	NRN1	neuritin 1	---	---	---	GPI anchor binding	membrane	unknown	1.8743	1	0	2	-0.4647	0.2934
21	24	200662_S_AT	TOMM20	translocase of outer mitochondrial membrane 20 homolog (yeast)	---	---	protein targeting /// protein targeting to mitochondrion /// transport /// intracellular protein transport /// protein transport /// protein import into mitochondrion	protein binding /// protein transmembrane transporter activity /// protein transmembrane transporter activity /// unfolded protein binding	mitochondrion /// mitochondrial outer membrane translocase complex /// mitochondrial outer membrane translocase complex /// mitochondrial outer membrane translocase complex /// membrane /// integral to membrane /// outer membrane	transport,ion channel	2.1676	-1	0	6	-0.0638	0.892
21	25	218870_AT	ARHGAP15	Rho GTPase activating protein 15	---	---	signal transduction /// regulation of cell shape	protein binding /// Rac GTPase activator activity	intracellular	signal transduction,signaling pathway	0.4526	-1	1.1353	2	-0.6821	0.0914
21	26	212037_AT	PNN	pinin, desmosome associated protein	---	---	transcription /// regulation of transcription, DNA-dependent /// mRNA processing /// cell cycle /// cell adhesion /// RNA splicing /// negative regulation of progression through cell cycle	DNA binding /// structural molecule activity /// protein binding	spliceosome /// cytoplasm /// intermediate filament /// plasma membrane /// intercellular junction /// nuclear speck /// cell junction	dna repair,transcription:cell adhesion:cell cycle,proliferation	0.784	-1	1.545	0	-0.1922	0.6796
21	27	217809_AT	BZW2	basic leucine zipper and W2 domains 2	---	---	regulation of translational initiation /// multicellular organismal development /// nervous system development /// cell differentiation	translation initiation factor activity /// protein binding	---	cell growth,differentiation	3.1231	1	0	0	0.4812	0.2743
21	28	201331_S_AT	STAT6	signal transducer and activator of transcription 6, interleukin-4 induced	---	---	negative regulation of T-helper 2 type immune response /// transcription /// regulation of transcription, DNA-dependent /// regulation of transcription from RNA polymerase II promoter /// signal transduction /// signal transduction /// intracellular signaling cascade /// regulation of cell proliferation /// positive regulation of transcription from RNA polymerase II promoter /// positive regulati…	DNA binding /// transcription factor activity /// transcription factor activity /// signal transducer activity /// calcium ion binding /// protein binding /// sequence-specific DNA binding	nucleus /// cytoplasm	dna repair,transcription:cell cycle,proliferation:immune response:signal transduction,signaling pathway	3.29	1	0	6	0.8316	0.0204
21	29	201222_S_AT	RAD23B	RAD23 homolog B (S. cerevisiae)	---	---	DNA repair /// nucleotide-excision repair /// nucleotide-excision repair /// protein modification process /// ubiquitin cycle /// response to DNA damage stimulus	single-stranded DNA binding /// protein binding	nucleus /// nucleus /// cytoplasm /// cytosol /// protein complex	dna repair,transcription	0.7108	-1	1.3328	4	-0.6191	0.1383
21	30	200075_S_AT	GUK1	guanylate kinase 1	---	---	GTP biosynthetic process	nucleotide binding /// guanylate kinase activity /// guanylate kinase activity /// ATP binding /// drug binding /// kinase activity /// transferase activity	---	biosynthesis,metabolism,metabolic process,biosynthetic process	1.8114	-1	1.6517	-4	-0.1704	0.7149
21	31	212186_AT	ACACA	acetyl-Coenzyme A carboxylase alpha	Fatty_Acid_Synthesis /// Fatty_Acid_Synthesis /// Fatty_Acid_Synthesis	http://www.genmapp.org/HTML_MAPPs/Human/Hs_Contributed_20051123/metabolic_process-GenMAPP/Hs_Fatty_Acid_Synthesis/Hs_Fatty_Acid_Synthesis.htm /// http://www.genmapp.org/HTML_MAPPs/Human/Hs_Contributed_20051123/metabolic_process-GenMAPP/Hs_Fatty_Acid_Synthesis/Hs_Fatty_Acid_Synthesis.htm /// http://www.genmapp.org/HTML_MAPPs/Human/Hs_Contributed_20051123/metabolic_process-GenMAPP/Hs_Fatty_Acid_Syn…	fatty acid biosynthetic process /// metabolic process /// lipid biosynthetic process	nucleotide binding /// catalytic activity /// acetyl-CoA carboxylase activity /// acetyl-CoA carboxylase activity /// biotin carboxylase activity /// protein binding /// ATP binding /// biotin binding /// ligase activity /// manganese ion binding /// metal ion binding	cytoplasm	biosynthesis,metabolism,metabolic process,biosynthetic process	2.3452	1	0	2	0.4712	0.2858
21	32	201755_AT	MCM5	minichromosome maintenance complex component 5	Cell_cycle_KEGG /// DNA_replication_Reactome /// G1_to_S_cell_cycle_Reactome	http://www.genmapp.org/HTML_MAPPs/Human/Hs_Contributed_20051123/cellular_process-GenMAPP/Hs_Cell_cycle_KEGG/Hs_Cell_cycle_KEGG.htm /// http://www.genmapp.org/HTML_MAPPs/Human/Hs_Contributed_20051123/cellular_process-GenMAPP/Hs_DNA_replication_Reactome/Hs_DNA_replication_Reactome.htm /// http://www.genmapp.org/HTML_MAPPs/Human/Hs_Contributed_20051123/cellular_process-GenMAPP/Hs_G1_to_S_cell_cycle_…	regulation of progression through cell cycle /// DNA replication /// DNA replication /// DNA replication initiation /// transcription /// regulation of transcription, DNA-dependent	nucleotide binding /// DNA binding /// protein binding /// ATP binding /// DNA-dependent ATPase activity	nucleus /// nucleus	dna repair,transcription:cell cycle,proliferation:dna replication	4.086	1	0	4	0.6926	0.0846
21	33	218205_S_AT	MKNK2	MAP kinase interacting serine/threonine kinase 2	---	---	regulation of translation /// protein amino acid phosphorylation /// protein amino acid phosphorylation /// protein amino acid phosphorylation /// cell surface receptor linked signal transduction /// protein kinase cascade	nucleotide binding /// magnesium ion binding /// protein kinase activity /// protein serine/threonine kinase activity /// protein serine/threonine kinase activity /// myosin light chain kinase activity /// ATP binding /// ATP binding /// zinc ion binding /// kinase activity /// transferase activity /// metal ion binding	---	signal transduction,signaling pathway	3.6761	-1	0	4	0.1338	0.7749
21	34	209786_AT	HMGN4	high mobility group nucleosomal binding domain 4	---	---	---	DNA binding	chromatin /// nucleus	unknown	2.3802	-1	1.0546	4	-0.7378	0.0584
21	35	218708_AT	NXT1	NTF2-like export factor 1	---	---	RNA export from nucleus /// protein export from nucleus /// transport /// protein transport	protein binding /// Ran GTPase binding	intracellular /// nuclear pore /// nuclear pore /// cytoplasm /// cytoplasm	transport,ion channel	3.3559	1	0	4	0.3664	0.4189
21	36	204905_S_AT	EEF1E1	eukaryotic translation elongation factor 1 epsilon 1	---	---	translation /// negative regulation of cell proliferation /// negative regulation of cell proliferation /// positive regulation of apoptosis /// positive regulation of apoptosis /// positive regulation of DNA damage response, signal transduction by p53 class mediator /// positive regulation of DNA damage response, signal transduction by p53 class mediator	protein binding /// protein binding	nucleus /// nucleus /// cytoplasm /// cytoplasm	apoptosis:cell cycle,proliferation:signal transduction,signaling pathway	1.7318	-1	0	0	-0.143	0.7598
21	37	202208_S_AT	ARL4C	ADP-ribosylation factor-like 4C	---	---	small GTPase mediated signal transduction	nucleotide binding /// GTPase activity /// GTP binding	intracellular /// nucleus	signal transduction,signaling pathway	1.0128	-1	1.256	6	-0.0907	0.8467
21	38	217833_AT	SYNCRIP	synaptotagmin binding, cytoplasmic RNA interacting protein	---	---	RNA processing /// mRNA processing /// RNA splicing /// RNA splicing	nucleotide binding /// nucleic acid binding /// RNA binding /// RNA binding /// protein binding /// poly(A) binding	nucleus /// spliceosome /// cytoplasm /// endoplasmic reticulum /// microsome /// ribonucleoprotein complex /// ribonucleoprotein complex		1.8335	-1	0	-2	0.0827	0.8601
21	39	204178_S_AT	RBM14	RNA binding motif protein 14	---	---	DNA replication /// DNA repair /// DNA recombination /// transcription /// regulation of transcription, DNA-dependent /// response to hormone stimulus /// histone deacetylation /// estrogen receptor signaling pathway /// glucocorticoid receptor signaling pathway /// positive regulation of transcription from RNA polymerase II promoter	nucleotide binding /// nucleic acid binding /// RNA binding /// RNA binding /// RNA polymerase II transcription mediator activity /// ligand-dependent nuclear receptor transcription coactivator activity /// protein binding, bridging	mediator complex /// transcription factor complex /// ribonucleoprotein complex	dna repair,transcription:dna replication:signal transduction,signaling pathway	3.0801	1	0	2	0.8619	0.0126
21	40	214022_S_AT	IFITM1	interferon induced transmembrane protein 1 (9-27)	---	---	regulation of progression through cell cycle /// immune response /// cell surface receptor linked signal transduction /// negative regulation of cell proliferation /// response to biotic stimulus	receptor signaling protein activity /// protein binding	plasma membrane /// membrane /// integral to membrane	cell cycle,proliferation:immune response:signal transduction,signaling pathway	0.5422	-1	0.1939	0	-0.6534	0.1115
21	41	217716_S_AT	SEC61A1	Sec61 alpha 1 subunit (S. cerevisiae)	---	---	protein targeting /// transport /// protein secretion /// protein transport	protein binding /// protein transmembrane transporter activity	endoplasmic reticulum /// membrane /// integral to membrane	transport,ion channel	1.7857	1	0	4	0.9787	0.0001
21	42	203298_S_AT	JARID2	jumonji, AT rich interactive domain 2	---	---	negative regulation of transcription from RNA polymerase II promoter /// liver development /// transcription /// regulation of transcription, DNA-dependent /// multicellular organismal development /// central nervous system development /// negative regulation of cell proliferation /// regulation of cell proliferation /// negative regulation of transcription, DNA-dependent /// spleen development /…	DNA binding /// protein binding /// transcription repressor activity	intracellular /// nucleus	dna repair,transcription:cell cycle,proliferation	0.6196	-1	1.8249	2	-0.0394	0.9332
21	43	200732_S_AT	PTP4A1	protein tyrosine phosphatase type IVA, member 1	---	---	protein amino acid dephosphorylation /// cell cycle /// multicellular organismal development /// dephosphorylation	phosphoprotein phosphatase activity /// protein tyrosine phosphatase activity /// protein tyrosine phosphatase activity /// hydrolase activity /// phosphoric monoester hydrolase activity	cytoplasm /// endosome /// endoplasmic reticulum /// membrane	cell cycle,proliferation	3.1373	1	0	6	0.8462	0.0164
21	44	201690_S_AT	TPD52	tumor protein D52	---	---	anatomical structure morphogenesis /// B cell differentiation /// secretion	calcium ion binding /// protein binding /// identical protein binding /// protein homodimerization activity /// protein heterodimerization activity	cytoplasm /// endoplasmic reticulum /// perinuclear region of cytoplasm	cell growth,differentiation	0.9861	-1	0	-2	-0.0458	0.9223
21	45	203462_X_AT	EIF3B	eukaryotic translation initiation factor 3, subunit B	Translation_Factors /// Translation_Factors	http://www.genmapp.org/HTML_MAPPs/Human/Hs_Contributed_20051123/cellular_process-GenMAPP/Hs_Translation_Factors/Hs_Translation_Factors.htm /// http://www.genmapp.org/HTML_MAPPs/Human/Hs_Contributed_20051123/cellular_process-GenMAPP/Hs_Translation_Factors/Hs_Translation_Factors.htm	translation /// translational initiation /// translational initiation	nucleotide binding /// nucleic acid binding /// RNA binding /// translation initiation factor activity /// translation initiation factor activity	eukaryotic translation initiation factor 3 complex		3.2363	1	0	2	0.6477	0.1157
21	46	202245_AT	LSS	lanosterol synthase (2,3-oxidosqualene-lanosterol cyclase)	Cholesterol_Biosynthesis /// Cholesterol_Biosynthesis /// Cholesterol_Biosynthesis /// Cholesterol_Biosynthesis	http://www.genmapp.org/HTML_MAPPs/Human/Hs_Contributed_20051123/metabolic_process-GenMAPP/Hs_Cholesterol_Biosynthesis/Hs_Cholesterol_Biosynthesis.htm /// http://www.genmapp.org/HTML_MAPPs/Human/Hs_Contributed_20051123/metabolic_process-GenMAPP/Hs_Cholesterol_Biosynthesis/Hs_Cholesterol_Biosynthesis.htm /// http://www.genmapp.org/HTML_MAPPs/Human/Hs_Contributed_20051123/metabolic_process-GenMAPP/H…	steroid biosynthetic process /// metabolic process /// steroid metabolic process /// lipid biosynthetic process	lanosterol synthase activity /// lanosterol synthase activity /// catalytic activity /// lyase activity /// isomerase activity	---	biosynthesis,metabolism,metabolic process,biosynthetic process	3.575	1	0	2	0.5209	0.2306
21	47	211967_AT	TMEM123	transmembrane protein 123	---	---	---	receptor activity	membrane /// integral to membrane	unknown	2.0766	-1	1.6832	6	-0.3681	0.4166
21	48	201601_X_AT	IFITM1	interferon induced transmembrane protein 1 (9-27)	---	---	regulation of progression through cell cycle /// immune response /// cell surface receptor linked signal transduction /// negative regulation of cell proliferation /// response to biotic stimulus	receptor signaling protein activity /// protein binding	plasma membrane /// membrane /// integral to membrane	cell cycle,proliferation:immune response:signal transduction,signaling pathway	0.7201	-1	0	6	-0.6648	0.1032
21	49	202022_AT	ALDOC	aldolase C, fructose-bisphosphate	Glycolysis_and_Gluconeogenesis	http://www.genmapp.org/HTML_MAPPs/Human/Hs_Contributed_20051123/metabolic_process-GenMAPP/Hs_Glycolysis_and_Gluconeogenesis/Hs_Glycolysis_and_Gluconeogenesis.htm	fructose metabolic process /// glycolysis /// metabolic process	catalytic activity /// fructose-bisphosphate aldolase activity /// fructose-bisphosphate aldolase activity /// lyase activity	---	biosynthesis,metabolism,metabolic process,biosynthetic process	3.3569	-1	0	0	0.1815	0.6969
21	50	203259_S_AT	HDDC2	HD domain containing 2	---	---	---	catalytic activity	---	unknown	2.4849	-1	0	4	0.0404	0.9315
21	51	209083_AT	CORO1A	coronin, actin binding protein, 1A	---	---	transport /// cell motility /// mitosis	actin binding /// structural molecule activity /// protein binding	cytoplasm /// lysosomal membrane /// cytoskeleton /// actin cytoskeleton /// membrane /// cytoplasmic vesicle	transport,ion channel	2.8759	-1	0	2	0.1073	0.8189
21	52	216396_S_AT	EI24	etoposide induced 2.4 mRNA	---	---	induction of apoptosis	---	---	apoptosis	4.765	1	0	6	0.8026	0.0298
21	53	202068_S_AT	LDLR	low density lipoprotein receptor (familial hypercholesterolemia)	Statin_Pathway_PharmGKB /// Statin_Pathway_PharmGKB /// Wnt_signaling /// Wnt_signaling	http://www.genmapp.org/HTML_MAPPs/Human/Hs_Contributed_20051123/metabolic_process-GenMAPP/Hs_Statin_Pathway_PharmGKB/Hs_Statin_Pathway_PharmGKB.htm /// http://www.genmapp.org/HTML_MAPPs/Human/Hs_Contributed_20051123/metabolic_process-GenMAPP/Hs_Statin_Pathway_PharmGKB/Hs_Statin_Pathway_PharmGKB.htm /// http://www.genmapp.org/HTML_MAPPs/Human/Hs_Contributed_20051123/cellular_process-GenMAPP/Hs_Wnt…	protein amino acid O-linked glycosylation /// lipid metabolic process /// lipid metabolic process /// transport /// lipid transport /// endocytosis /// endocytosis /// steroid metabolic process /// cholesterol metabolic process /// cholesterol absorption /// cholesterol transport /// lipoprotein metabolic process /// cholesterol homeostasis	receptor activity /// transmembrane receptor activity /// low-density lipoprotein receptor activity /// low-density lipoprotein receptor activity /// lipid transporter activity /// calcium ion binding /// protein binding /// protein binding /// lipoprotein binding	endosome /// plasma membrane /// integral to plasma membrane /// membrane /// integral to membrane	biosynthesis,metabolism,metabolic process,biosynthetic process:transport,ion channel	5.6507	1	0	0	0.2969	0.5179
		22
22	1	213649_AT	SFRS7	splicing factor, arginine/serine-rich 7, 35kDa	mRNA_processing_Reactome /// mRNA_processing_Reactome /// mRNA_processing_Reactome	http://www.genmapp.org/HTML_MAPPs/Human/Hs_Contributed_20051123/cellular_process-GenMAPP/Hs_mRNA_processing_Reactome/Hs_mRNA_processing_Reactome.htm /// http://www.genmapp.org/HTML_MAPPs/Human/Hs_Contributed_20051123/cellular_process-GenMAPP/Hs_mRNA_processing_Reactome/Hs_mRNA_processing_Reactome.htm /// http://www.genmapp.org/HTML_MAPPs/Human/Hs_Contributed_20051123/cellular_process-GenMAPP/Hs_m…	mRNA processing /// mRNA processing /// RNA splicing /// RNA splicing	nucleotide binding /// nucleic acid binding /// RNA binding /// protein binding /// zinc ion binding /// metal ion binding	nucleus		2.0865	1	0	6	-0.4384	0.3252
22	2	46256_AT	SPSB3	splA/ryanodine receptor domain and SOCS box containing 3	---	---	intracellular signaling cascade	---	---		1.0854	1	0	0	0.0858	0.8549
22	3	218115_AT	ASF1B	ASF1 anti-silencing function 1 homolog B (S. cerevisiae)	---	---	chromatin assembly or disassembly /// nucleosome assembly /// transcription /// regulation of transcription, DNA-dependent /// protein folding /// multicellular organismal development /// spermatogenesis /// chromatin modification /// cell differentiation	histone binding	chromatin /// nucleus	dna repair,transcription:cell growth,differentiation	1.0202	1	0	-2	0.2747	0.551
22	4	201476_S_AT	RRM1	ribonucleotide reductase M1 polypeptide	Nucleotide_Metabolism	http://www.genmapp.org/HTML_MAPPs/Human/Hs_Contributed_20051123/metabolic_process-GenMAPP/Hs_Nucleotide_Metabolism/Hs_Nucleotide_Metabolism.htm	DNA replication /// DNA replication	nucleotide binding /// catalytic activity /// ribonucleoside-diphosphate reductase activity /// ribonucleoside-diphosphate reductase activity /// ATP binding /// oxidoreductase activity	cytoplasm /// ribonucleoside-diphosphate reductase complex /// ribonucleoside-diphosphate reductase complex	dna replication	0.2046	1	0.7598	0	0.3134	0.4937
22	5	202466_AT	POLS	polymerase (DNA directed) sigma	---	---	DNA replication /// double-strand break repair /// cell cycle /// sister chromatid cohesion /// mitosis /// mitotic chromosome condensation /// response to drug /// cell division	DNA binding /// DNA-directed DNA polymerase activity /// transferase activity /// nucleotidyltransferase activity /// SMC protein binding	nucleus	cell cycle,proliferation:dna replication	2.8305	1	0	2	-0.6615	0.1056
22	6	45749_AT	FAM65A	family with sequence similarity 65, member A	---	---	---	binding	---	unknown	1.0746	1	0.8255	2	0.1747	0.708
22	7	201639_S_AT	CPSF1	cleavage and polyadenylation specific factor 1, 160kDa	mRNA_processing_Reactome /// mRNA_processing_Reactome	http://www.genmapp.org/HTML_MAPPs/Human/Hs_Contributed_20051123/cellular_process-GenMAPP/Hs_mRNA_processing_Reactome/Hs_mRNA_processing_Reactome.htm /// http://www.genmapp.org/HTML_MAPPs/Human/Hs_Contributed_20051123/cellular_process-GenMAPP/Hs_mRNA_processing_Reactome/Hs_mRNA_processing_Reactome.htm	mRNA polyadenylation /// mRNA cleavage /// mRNA processing	nucleic acid binding /// RNA binding /// mRNA 3'-UTR binding /// protein binding	nucleus /// mRNA cleavage and polyadenylation specificity factor complex		0.964	1	0.0004	2	0.5544	0.1965
22	8	212371_AT	C1orf121	chromosome 1 open reading frame 121	---	---	---	---	---	unknown	1.2286	1	0	0	0.8068	0.0283
22	9	212022_S_AT	MKI67	antigen identified by monoclonal antibody Ki-67	---	---	regulation of progression through cell cycle /// cell cycle /// cell proliferation	nucleotide binding /// protein binding /// ATP binding	nucleolus	cell cycle,proliferation	3.2951	-1	0	6	-0.897	0.0062
22	10	205548_S_AT	BTG3	BTG family, member 3	---	---	regulation of progression through cell cycle /// negative regulation of cell proliferation /// negative regulation of progression through mitotic cell cycle	---	cytoplasm	cell cycle,proliferation	1.3042	1	0.5375	0	0.7656	0.0448
22	11	209075_S_AT	ISCU	iron-sulfur cluster scaffold homolog (E. coli)	---	---	nitrogen fixation /// iron-sulfur cluster assembly /// iron-sulfur cluster assembly	iron ion binding /// iron ion binding /// protein binding /// metal ion binding /// iron-sulfur cluster binding	cytoplasm /// cytoplasm /// mitochondrion /// mitochondrion		2.1082	1	0	2	0.4755	0.2808
22	12	218857_S_AT	ASRGL1	asparaginase like 1	---	---	glycoprotein catabolic process	asparaginase activity	---		1.1345	1	0	4	-0.2082	0.6542
22	13	36129_AT	SGSM2	small G protein signaling modulator 2	---	---	regulation of Rab GTPase activity	Rab GTPase activator activity	intracellular		0.9682	1	0	4	0.2487	0.5907
22	14	202580_X_AT	FOXM1	forkhead box M1	---	---	transcription /// regulation of transcription, DNA-dependent	DNA binding /// transcription factor activity /// protein binding /// sequence-specific DNA binding	nucleus	dna repair,transcription	0.9156	1	0.7248	0	-0.1935	0.6776
22	15	62987_R_AT	CACNG4	calcium channel, voltage-dependent, gamma subunit 4	---	---	transport /// transport /// ion transport /// calcium ion transport	structural molecule activity /// ion channel activity /// voltage-gated ion channel activity /// voltage-gated calcium channel activity /// voltage-gated calcium channel activity /// calcium channel activity /// calcium ion binding	integral to plasma membrane /// tight junction /// membrane /// integral to membrane	transport,ion channel	1.7512	1	1.9581	0	0.2812	0.5413
22	16	218009_S_AT	PRC1	protein regulator of cytokinesis 1	---	---	mitotic spindle elongation /// cytokinesis /// cell cycle /// cell division	protein binding	nucleus /// cytoplasm /// microtubule /// spindle microtubule	cell cycle,proliferation	3.8731	1	0	0	-0.7422	0.0561
22	17	211040_X_AT	GTSE1	G-2 and S-phase expressed 1	---	---	G2 phase of mitotic cell cycle /// DNA damage response, signal transduction by p53 class mediator resulting in cell cycle arrest /// microtubule-based process	---	cytoplasm /// microtubule /// cytoplasmic microtubule	cell cycle,proliferation:signal transduction,signaling pathway	2.9365	1	0	0	-0.6074	0.148
22	18	203418_AT	CCNA2	cyclin A2	Cell_cycle_KEGG /// DNA_replication_Reactome /// DNA_replication_Reactome /// Proteasome_Degradation /// Ribosomal_Proteins /// Ribosomal_Proteins	http://www.genmapp.org/HTML_MAPPs/Human/Hs_Contributed_20051123/cellular_process-GenMAPP/Hs_Cell_cycle_KEGG/Hs_Cell_cycle_KEGG.htm /// http://www.genmapp.org/HTML_MAPPs/Human/Hs_Contributed_20051123/cellular_process-GenMAPP/Hs_DNA_replication_Reactome/Hs_DNA_replication_Reactome.htm /// http://www.genmapp.org/HTML_MAPPs/Mouse/Mm_Contributed_20051212/cellular_process-GenMAPP/Mm_DNA_replication_Rea…	regulation of progression through cell cycle /// regulation of cyclin-dependent protein kinase activity /// protein modification process /// cell cycle /// cell cycle /// mitosis /// mitotic cell cycle G2/M transition DNA damage checkpoint /// axon guidance /// protein ubiquitination /// ER-associated protein catabolic process /// long-term strengthening of neuromuscular junction /// proteasomal …	protein binding /// transcription regulator activity	female pronucleus /// male pronucleus /// nucleus /// nucleus /// nucleus /// cytoplasm	dna repair,transcription:cell cycle,proliferation	3.8462	1	0	0	-0.7477	0.0533
22	19	204529_S_AT	TOX	thymocyte selection-associated high mobility group box	---	---	regulation of transcription, DNA-dependent	DNA binding	chromatin /// nucleus	dna repair,transcription	2.6176	-1	0	0	-0.7998	0.0308
22	20	204817_AT	ESPL1	extra spindle pole bodies homolog 1 (S. cerevisiae)	Cell_cycle_KEGG	http://www.genmapp.org/HTML_MAPPs/Human/Hs_Contributed_20051123/cellular_process-GenMAPP/Hs_Cell_cycle_KEGG/Hs_Cell_cycle_KEGG.htm	mitotic sister chromatid segregation /// regulation of progression through cell cycle /// meiotic spindle organization and biogenesis /// cytokinesis /// proteolysis /// apoptosis /// chromosome segregation /// meiosis I /// establishment of mitotic spindle localization /// homologous chromosome segregation /// positive regulation of mitotic metaphase/anaphase transition /// negative regulation o…	catalytic activity /// protein binding /// peptidase activity /// cysteine-type peptidase activity /// cysteine-type peptidase activity /// hydrolase activity	nucleus /// cytoplasm /// centrosome	apoptosis:cell cycle,proliferation:proteolysis	3.3793	1	0	0	-0.4292	0.3366
22	21	208729_X_AT	HLA-B	major histocompatibility complex, class I, B	Proteasome_Degradation /// Proteasome_Degradation /// Proteasome_Degradation	http://www.genmapp.org/HTML_MAPPs/Human/Hs_Contributed_20051123/physiological_process-GenMAPP/Hs_Proteasome_Degradation/Hs_Proteasome_Degradation.htm /// http://www.genmapp.org/HTML_MAPPs/Human/Hs_Contributed_20051123/physiological_process-GenMAPP/Hs_Proteasome_Degradation/Hs_Proteasome_Degradation.htm /// http://www.genmapp.org/HTML_MAPPs/Human/Hs_Contributed_20051123/physiological_process-GenMA…	antigen processing and presentation of peptide antigen via MHC class I /// defense response /// immune response /// immune response /// antigen processing and presentation	protein binding /// MHC class I receptor activity	membrane fraction /// integral to plasma membrane /// membrane /// integral to membrane /// MHC class I protein complex	immune response	0.5726	1	0	0	0.8429	0.0172
22	22	203755_AT	BUB1B	BUB1 budding uninhibited by benzimidazoles 1 homolog beta (yeast)	Cell_cycle_KEGG /// Cell_cycle_KEGG	http://www.genmapp.org/HTML_MAPPs/Human/Hs_Contributed_20051123/cellular_process-GenMAPP/Hs_Cell_cycle_KEGG/Hs_Cell_cycle_KEGG.htm /// http://www.genmapp.org/HTML_MAPPs/Human/Hs_Contributed_20051123/cellular_process-GenMAPP/Hs_Cell_cycle_KEGG/Hs_Cell_cycle_KEGG.htm	protein amino acid phosphorylation /// apoptosis /// cell cycle /// cell cycle /// spindle organization and biogenesis /// mitosis /// mitosis /// mitosis /// mitotic cell cycle checkpoint /// cell proliferation /// negative regulation of progression through cell cycle /// phosphoinositide-mediated signaling /// cell division	nucleotide binding /// protein kinase activity /// protein kinase activity /// protein kinase activity /// protein serine/threonine kinase activity /// protein binding /// ATP binding /// kinase activity /// transferase activity	kinetochore /// kinetochore /// kinetochore /// outer kinetochore of condensed chromosome /// anaphase-promoting complex /// cytoplasm /// cytoplasm /// spindle midzone	apoptosis:cell cycle,proliferation	3.7625	1	0	0	-0.6966	0.082
22	23	38158_AT	ESPL1	extra spindle pole bodies homolog 1 (S. cerevisiae)	Cell_cycle_KEGG	http://www.genmapp.org/HTML_MAPPs/Human/Hs_Contributed_20051123/cellular_process-GenMAPP/Hs_Cell_cycle_KEGG/Hs_Cell_cycle_KEGG.htm	mitotic sister chromatid segregation /// regulation of progression through cell cycle /// meiotic spindle organization and biogenesis /// cytokinesis /// proteolysis /// apoptosis /// chromosome segregation /// meiosis I /// establishment of mitotic spindle localization /// homologous chromosome segregation /// positive regulation of mitotic metaphase/anaphase transition /// negative regulation o…	catalytic activity /// protein binding /// peptidase activity /// cysteine-type peptidase activity /// cysteine-type peptidase activity /// hydrolase activity	nucleus /// cytoplasm /// centrosome	apoptosis:cell cycle,proliferation:proteolysis	3.2366	1	0	0	-0.4896	0.2648
22	24	201415_AT	GSS	glutathione synthetase	---	---	amino acid metabolic process /// glutathione biosynthetic process /// response to oxidative stress /// nervous system development	nucleotide binding /// catalytic activity /// glutathione synthase activity /// glutathione synthase activity /// ATP binding /// ligase activity	---	biosynthesis,metabolism,metabolic process,biosynthetic process	0.3792	1	1.9732	0	0.1946	0.6758
22	25	206662_AT	GLRX	glutaredoxin (thioltransferase)	---	---	electron transport /// transport /// cell redox homeostasis	electron carrier activity /// protein disulfide oxidoreductase activity /// glutathione disulfide oxidoreductase activity /// protein N-terminus binding	cytoplasm /// cytosol	transport,ion channel	2.5968	-1	0	0	-0.917	0.0036
22	26	202726_AT	LIG1	ligase I, DNA, ATP-dependent	---	---	DNA metabolic process /// DNA replication /// DNA repair /// DNA repair /// DNA recombination /// response to DNA damage stimulus /// cell cycle /// anatomical structure morphogenesis /// cell division	nucleotide binding /// DNA binding /// DNA binding /// DNA ligase activity /// DNA ligase (ATP) activity /// ATP binding /// ligase activity	nucleus	dna repair,transcription:biosynthesis,metabolism,metabolic process,biosynthetic process:cell cycle,proliferation:dna replication	0.4367	1	0.7733	0	0.6387	0.1226
22	27	207727_S_AT	MUTYH	mutY homolog (E. coli)	---	---	DNA repair /// DNA repair /// base-excision repair /// mismatch repair /// response to DNA damage stimulus /// cell cycle /// metabolic process /// negative regulation of progression through cell cycle	DNA binding /// endonuclease activity /// iron ion binding /// protein binding /// hydrolase activity /// hydrolase activity, acting on glycosyl bonds /// DNA N-glycosylase activity /// MutLalpha complex binding /// MutLbeta complex binding /// MutSalpha complex binding /// MutSbeta complex binding /// metal ion binding /// iron-sulfur cluster binding /// 4 iron, 4 sulfur cluster binding	intracellular /// nucleus	dna repair,transcription:biosynthesis,metabolism,metabolic process,biosynthetic process:cell cycle,proliferation	1.4345	1	0	0	-0.2684	0.5606
22	28	203528_AT	SEMA4D	sema domain, immunoglobulin domain (Ig), transmembrane domain (TM) and short cytoplasmic domain, (semaphorin) 4D	---	---	anti-apoptosis /// immune response /// cell adhesion /// multicellular organismal development /// nervous system development /// cell differentiation /// positive regulation of axonogenesis	receptor activity /// receptor activity /// receptor binding /// receptor binding	membrane /// integral to membrane	cell growth,differentiation:cell adhesion:apoptosis:immune response	2.7891	-1	0	0	-0.8206	0.0237
22	29	209408_AT	KIF2C	kinesin family member 2C	---	---	microtubule-based movement /// mitosis /// cell proliferation /// establishment and/or maintenance of microtubule cytoskeleton polarity	nucleotide binding /// motor activity /// microtubule motor activity /// microtubule motor activity /// protein binding /// ATP binding /// centromeric DNA binding	chromosome, pericentric region /// cytoplasm /// kinesin complex /// microtubule /// microtubule associated complex /// microtubule cytoskeleton	cell cycle,proliferation:nuclear matrix,cytoskeleton	3.7785	1	0	0	-0.6776	0.0944
22	30	209849_S_AT	RAD51C	RAD51 homolog C (S. cerevisiae)	---	---	DNA metabolic process /// DNA repair /// DNA repair /// DNA recombination /// DNA recombination /// response to DNA damage stimulus	nucleotide binding /// DNA binding /// DNA binding /// ATP binding /// DNA-dependent ATPase activity /// nucleoside-triphosphatase activity	nucleus	dna repair,transcription:biosynthesis,metabolism,metabolic process,biosynthetic process	1.2028	1	0.0006	0	0.3346	0.4632
22	31	201720_S_AT	LAPTM5	lysosomal associated multispanning membrane protein 5	---	---	transport	---	lysosome /// lysosome /// integral to plasma membrane /// membrane /// integral to membrane	transport,ion channel	0.4598	1	0	0	0.1481	0.7513
22	32	202705_AT	CCNB2	cyclin B2	Cell_cycle_KEGG /// Cell_cycle_KEGG /// Translation_Factors	http://www.genmapp.org/HTML_MAPPs/Human/Hs_Contributed_20051123/cellular_process-GenMAPP/Hs_Cell_cycle_KEGG/Hs_Cell_cycle_KEGG.htm /// http://www.genmapp.org/HTML_MAPPs/Human/Hs_Contributed_20051123/cellular_process-GenMAPP/Hs_Cell_cycle_KEGG/Hs_Cell_cycle_KEGG.htm /// http://www.genmapp.org/HTML_MAPPs/Human/Hs_Contributed_20051123/cellular_process-GenMAPP/Hs_Translation_Factors/Hs_Translation_Fa…	regulation of progression through cell cycle /// translation /// translational initiation /// regulation of translational initiation /// cell cycle /// mitosis /// cell division	translation initiation factor activity /// translation initiation factor activity /// protein binding	nucleus /// eukaryotic translation initiation factor 3 complex /// microtubule cytoskeleton	cell cycle,proliferation	4.7316	-1	0	0	-0.9412	0.0016
22	33	222039_AT	LOC146909	hypothetical protein LOC146909	---	---	---	---	---	unknown	4.198	1	0	0	-0.6664	0.1021
22	34	202954_AT	UBE2C	ubiquitin-conjugating enzyme E2C	---	---	protein modification process /// ubiquitin-dependent protein catabolic process /// ubiquitin cycle /// cell cycle /// cell cycle /// spindle organization and biogenesis /// mitosis /// cyclin catabolic process /// protein ubiquitination /// positive regulation of exit from mitosis /// phosphoinositide-mediated signaling /// cell division	ubiquitin-protein ligase activity /// ubiquitin-protein ligase activity /// ligase activity /// small conjugating protein ligase activity	---	cell cycle,proliferation	4.161	-1	0	0	-0.9167	0.0037
22	35	204674_AT	LRMP	lymphoid-restricted membrane protein	---	---	vesicle targeting /// vesicle fusion /// hemocyte development	---	cytoplasm /// endoplasmic reticulum /// endoplasmic reticulum membrane /// integral to plasma membrane /// membrane /// integral to membrane /// integral to membrane		0.9969	1	0	0	0.7036	0.0777
22	36	219019_AT	---	---	---	---	---	---	---	unknown	0.4831	1	0.7946	0	0.3457	0.4476
22	37	206571_S_AT	MAP4K4	mitogen-activated protein kinase kinase kinase kinase 4	---	---	protein amino acid phosphorylation /// protein amino acid phosphorylation /// response to stress /// protein kinase cascade	nucleotide binding /// protein kinase activity /// protein serine/threonine kinase activity /// protein serine/threonine kinase activity /// small GTPase regulator activity /// ATP binding /// ATP binding /// kinase activity /// transferase activity	---		0.8835	1	1.1737	0	0.5053	0.2474
22	38	203509_AT	SORL1	sortilin-related receptor, L(DLR class) A repeats-containing	---	---	lipid metabolic process /// transport /// lipid transport /// endocytosis /// receptor-mediated endocytosis /// steroid metabolic process /// cholesterol metabolic process	receptor activity /// transmembrane receptor activity /// lipid transporter activity	integral to plasma membrane /// membrane /// integral to membrane	biosynthesis,metabolism,metabolic process,biosynthetic process:transport,ion channel	0.745	1	1.6949	0	0.2524	0.585
22	39	219863_AT	HERC5	hect domain and RLD 5	---	---	regulation of cyclin-dependent protein kinase activity /// protein modification process /// ubiquitin cycle	ubiquitin-protein ligase activity /// ligase activity	intracellular /// cytoplasm		1.0149	1	0	0	0.3032	0.5085
		23
23	1	216351_X_AT	DAZ1 /// DAZ2 /// DAZ3 /// DAZ4	deleted in azoospermia 1 /// deleted in azoospermia 3 /// deleted in azoospermia 2 /// deleted in azoospermia 4	---	---	multicellular organismal development /// spermatogenesis /// single fertilization /// cell differentiation /// positive regulation of translational initiation	nucleotide binding /// nucleic acid binding /// RNA binding /// RNA binding /// protein binding /// translation activator activity	cytoplasm	cell growth,differentiation	3.7028	1	0	5	0.2586	0.5755
23	2	211682_X_AT	UGT2B28	UDP glucuronosyltransferase 2 family, polypeptide B28	---	---	xenobiotic metabolic process /// metabolic process /// metabolic process	glucuronosyltransferase activity /// transferase activity /// transferase activity, transferring glycosyl groups /// transferase activity, transferring hexosyl groups	endoplasmic reticulum /// endoplasmic reticulum /// microsome /// membrane /// integral to membrane	biosynthesis,metabolism,metabolic process,biosynthetic process	2.7984	1	0	3	0.2354	0.6114
23	3	209646_X_AT	ALDH1B1	aldehyde dehydrogenase 1 family, member B1	---	---	carbohydrate metabolic process /// metabolic process	3-chloroallyl aldehyde dehydrogenase activity /// aldehyde dehydrogenase (NAD) activity /// oxidoreductase activity	mitochondrion	biosynthesis,metabolism,metabolic process,biosynthetic process	4.5778	1	0	4	0.4176	0.3513
23	4	207978_S_AT	NR4A3	nuclear receptor subfamily 4, group A, member 3	Hypertrophy_model	http://www.genmapp.org/HTML_MAPPs/Human/Hs_Contributed_20051123/physiological_process-GenMAPP/Hs_Hypertrophy_model/Hs_Hypertrophy_model.htm	mesoderm formation /// transcription /// regulation of transcription, DNA-dependent	DNA binding /// DNA binding /// transcription factor activity /// steroid hormone receptor activity /// steroid hormone receptor activity /// receptor activity /// ligand-dependent nuclear receptor activity /// thyroid hormone receptor activity /// binding /// zinc ion binding /// sequence-specific DNA binding /// metal ion binding	nucleus /// nucleus	dna repair,transcription	5.9185	-1	0	4	0.3942	0.3816
23	5	201466_S_AT	JUN	jun oncogene	Apoptosis /// Apoptosis_GenMAPP /// MAPK_Cascade /// Smooth_muscle_contraction /// TGF_Beta_Signaling_Pathway /// Wnt_signaling	http://www.genmapp.org/HTML_MAPPs/Human/Hs_Contributed_20051123/cellular_process-GenMAPP/Hs_Apoptosis/Hs_Apoptosis.htm /// http://www.genmapp.org/HTML_MAPPs/Human/Hs_Contributed_20051123/cellular_process-GenMAPP/Hs_Apoptosis_GenMAPP/Hs_Apoptosis_GenMAPP.htm /// http://www.genmapp.org/HTML_MAPPs/Human/Hs_Contributed_20051123/cellular_process-GenMAPP/Hs_MAPK_Cascade/Hs_MAPK_Cascade.htm /// http://w…	regulation of progression through cell cycle /// transcription /// regulation of transcription, DNA-dependent /// cellular process /// leading edge cell differentiation /// regulation of transcription /// positive regulation of transcription from RNA polymerase II promoter	DNA binding /// DNA binding /// transcription factor activity /// transcription factor activity /// RNA polymerase II transcription factor activity /// protein binding /// protein binding /// sequence-specific DNA binding /// protein dimerization activity	nuclear chromosome /// nucleus /// transcription factor complex	dna repair,transcription:cell growth,differentiation:cell cycle,proliferation	9.7096	-1	0	3	0.2512	0.5869
		24
24	1	213599_AT	OIP5	Opa interacting protein 5	---	---	cell communication	protein binding /// protein binding	chromatin /// nucleus /// Cajal body		10.3699	1	0	-2	-0.9076	0.0047
24	2	208296_X_AT	TNFAIP8	tumor necrosis factor, alpha-induced protein 8	---	---	apoptosis /// anti-apoptosis /// negative regulation of anti-apoptosis	caspase inhibitor activity	cytoplasm /// cytoplasm	apoptosis	16.4253	1	0	-3	-0.5183	0.2334
24	3	209284_S_AT	C3orf63	chromosome 3 open reading frame 63	---	---	---	---	---	unknown	12.8843	1	0	-1	-0.7164	0.0701
24	4	205646_S_AT	PAX6	paired box 6	---	---	eye development /// transcription /// regulation of transcription, DNA-dependent /// multicellular organismal development /// central nervous system development /// visual perception /// organ morphogenesis /// cell differentiation /// regulation of transcription	DNA binding /// DNA binding /// transcription factor activity /// transcription factor activity /// protein binding /// sequence-specific DNA binding	nucleus	dna repair,transcription:cell growth,differentiation	15.357	1	0	0	-0.7776	0.0396
24	5	217878_S_AT	CDC27	cell division cycle 27 homolog (S. cerevisiae)	---	---	mitotic metaphase/anaphase transition /// mitotic metaphase/anaphase transition /// cell proliferation	binding /// protein binding	anaphase-promoting complex /// cytoplasm /// centrosome /// centrosome /// spindle /// spindle microtubule	cell cycle,proliferation	10.7912	-1	0.0007	-3	-0.8515	0.015
24	6	209574_S_AT	C18orf1	chromosome 18 open reading frame 1	---	---	---	---	membrane /// integral to membrane /// integral to membrane	unknown	11.5698	1	1.3486	-1	-0.8512	0.0151
24	7	202761_S_AT	SYNE2	spectrin repeat containing, nuclear envelope 2	Nuclear_Receptors /// Ovarian_Infertility_Genes	http://www.genmapp.org/HTML_MAPPs/Human/Hs_Contributed_20051123/molecular_function_GenMAPP/Hs_Nuclear_Receptors/Hs_Nuclear_Receptors.htm /// http://www.genmapp.org/HTML_MAPPs/Human/Hs_Contributed_20051123/cellular_process-GenMAPP/Hs_Ovarian_Infertility_Genes/Hs_Ovarian_Infertility_Genes.htm	transcription /// regulation of transcription, DNA-dependent /// regulation of transcription, DNA-dependent /// signal transduction /// cell-cell signaling /// negative regulation of cell growth /// estrogen receptor signaling pathway	DNA binding /// DNA binding /// transcription factor activity /// transcription factor activity /// steroid hormone receptor activity /// steroid hormone receptor activity /// transcription coactivator activity /// actin binding /// receptor activity /// ligand-dependent nuclear receptor activity /// ligand-dependent nuclear receptor activity /// structural molecule activity /// steroid binding /…	nucleus /// nucleus /// cytoplasm /// mitochondrion /// cytoskeleton /// membrane /// integral to membrane	dna repair,transcription:cell growth,differentiation:signal transduction,signaling pathway	15.7546	1	0	-3	-0.5408	0.2101
24	8	210644_S_AT	LAIR1	leukocyte-associated immunoglobulin-like receptor 1	---	---	immune response	receptor activity	membrane /// integral to membrane	immune response	8.9113	-1	0	-1	-0.615	0.1416
24	9	202797_AT	SACM1L	SAC1 suppressor of actin mutations 1-like (yeast)	---	---	---	---	Golgi apparatus	unknown	8.6987	1	0	-1	-0.8781	0.0093
24	10	215942_S_AT	GTSE1	G-2 and S-phase expressed 1	---	---	G2 phase of mitotic cell cycle /// DNA damage response, signal transduction by p53 class mediator resulting in cell cycle arrest /// microtubule-based process	---	cytoplasm /// microtubule /// cytoplasmic microtubule	cell cycle,proliferation:signal transduction,signaling pathway	8.7804	-1	0	-2	-0.8708	0.0107
24	11	212543_AT	AIM1	absent in melanoma 1	---	---	---	sugar binding	---	unknown	7.335	-1	0	0	-0.9588	0.0006
24	12	218355_AT	KIF4A	kinesin family member 4A	---	---	organelle organization and biogenesis /// microtubule-based movement /// anterograde axon cargo transport	nucleotide binding /// DNA binding /// motor activity /// microtubule motor activity /// microtubule motor activity /// protein binding /// ATP binding	cytoplasm /// microtubule /// microtubule associated complex /// spindle microtubule	transport,ion channel	12.7271	1	0	0	-0.8678	0.0114
24	13	202770_S_AT	CCNG2	cyclin G2	G1_to_S_cell_cycle_Reactome /// G1_to_S_cell_cycle_Reactome	http://www.genmapp.org/HTML_MAPPs/Human/Hs_Contributed_20051123/cellular_process-GenMAPP/Hs_G1_to_S_cell_cycle_Reactome/Hs_G1_to_S_cell_cycle_Reactome.htm /// http://www.genmapp.org/HTML_MAPPs/Human/Hs_Contributed_20051123/cellular_process-GenMAPP/Hs_G1_to_S_cell_cycle_Reactome/Hs_G1_to_S_cell_cycle_Reactome.htm	regulation of progression through cell cycle /// cell cycle checkpoint /// cell cycle /// mitosis /// cell division	---	cytoplasm	cell cycle,proliferation	160.151	1	0	-2	-0.7926	0.0335
24	14	211795_S_AT	FYB	FYN binding protein (FYB-120/130)	---	---	carbohydrate metabolic process /// protein amino acid phosphorylation /// NLS-bearing substrate import into nucleus /// immune response /// signal transduction /// protein kinase cascade	receptor binding /// protein binding /// xylose isomerase activity	nucleus /// cytoplasm /// actin cytoskeleton	biosynthesis,metabolism,metabolic process,biosynthetic process:immune response:signal transduction,signaling pathway	7.4205	-1	0.0003	-1	-0.9065	0.0049
24	15	212738_AT	ARHGAP19	Rho GTPase activating protein 19	---	---	signal transduction /// G-protein coupled receptor protein signaling pathway /// multicellular organismal development /// nervous system development /// nervous system development /// axon guidance /// brain development /// cell differentiation	follicle-stimulating hormone receptor activity /// GTPase activator activity /// calcium ion binding /// calcium ion binding /// protein binding /// protein binding	extracellular space /// intracellular /// integral to membrane	cell growth,differentiation:signal transduction,signaling pathway	17.8658	1	0	-3	-0.9783	0.0001
24	16	203761_AT	SLA	Src-like-adaptor	---	---	intracellular signaling cascade	SH3/SH2 adaptor activity	cytoplasm /// endosome		13.0518	1	0	-1	-0.4636	0.2947
24	17	209276_S_AT	GLRX	glutaredoxin (thioltransferase)	---	---	electron transport /// transport /// cell redox homeostasis	electron carrier activity /// protein disulfide oxidoreductase activity /// glutathione disulfide oxidoreductase activity /// protein N-terminus binding	cytoplasm /// cytosol	transport,ion channel	4.696	-1	0	-1	-0.9849	0.0001
24	18	212023_S_AT	MKI67	antigen identified by monoclonal antibody Ki-67	---	---	regulation of progression through cell cycle /// cell cycle /// cell proliferation	nucleotide binding /// protein binding /// ATP binding	nucleolus	cell cycle,proliferation	13.3268	1	0	-1	-0.9004	0.0057
24	19	221685_S_AT	CCDC99	coiled-coil domain containing 99	---	---	---	---	---	unknown	22.3626	1	0	-1	-0.8013	0.0303
24	20	209537_AT	EXTL2	exostoses (multiple)-like 2	---	---	N-acetylglucosamine metabolic process /// UDP-N-acetylgalactosamine metabolic process	glucuronyl-galactosyl-proteoglycan 4-alpha-N-acetylglucosaminyltransferase activity /// glucuronyl-galactosyl-proteoglycan 4-alpha-N-acetylglucosaminyltransferase activity /// transferase activity /// transferase activity, transferring glycosyl groups /// manganese ion binding /// alpha-1,4-N-acetylgalactosaminyltransferase activity /// metal ion binding	endoplasmic reticulum /// membrane /// integral to membrane	biosynthesis,metabolism,metabolic process,biosynthetic process	13.7761	1	0	-2	-0.8848	0.0081
24	21	213326_AT	VAMP1	vesicle-associated membrane protein 1 (synaptobrevin 1)	---	---	vesicle-mediated transport	---	mitochondrion /// integral to plasma membrane /// synaptic vesicle /// membrane /// integral to membrane /// synaptosome /// cell junction /// cytoplasmic vesicle /// synapse	transport,ion channel	9.8962	-1	0	0	-0.7236	0.066
24	22	218663_AT	NCAPG	non-SMC condensin I complex, subunit G	---	---	cell cycle /// mitosis /// mitotic chromosome condensation /// mitotic chromosome condensation /// cell division	protein binding	nucleus /// cytoplasm	cell cycle,proliferation	19.1347	1	0	-3	-0.6505	0.1137
24	23	202769_AT	CCNG2	cyclin G2	G1_to_S_cell_cycle_Reactome /// G1_to_S_cell_cycle_Reactome	http://www.genmapp.org/HTML_MAPPs/Human/Hs_Contributed_20051123/cellular_process-GenMAPP/Hs_G1_to_S_cell_cycle_Reactome/Hs_G1_to_S_cell_cycle_Reactome.htm /// http://www.genmapp.org/HTML_MAPPs/Human/Hs_Contributed_20051123/cellular_process-GenMAPP/Hs_G1_to_S_cell_cycle_Reactome/Hs_G1_to_S_cell_cycle_Reactome.htm	regulation of progression through cell cycle /// cell cycle checkpoint /// cell cycle /// mitosis /// cell division	---	cytoplasm	cell cycle,proliferation	12.2556	-1	0	-1	-0.8188	0.0243
24	24	209464_AT	AURKB	aurora kinase B	---	---	protein amino acid phosphorylation /// cell cycle /// mitosis /// cell division	nucleotide binding /// protein kinase activity /// protein serine/threonine kinase activity /// protein binding /// ATP binding /// kinase activity /// transferase activity	chromosome, pericentric region /// chromosome	cell cycle,proliferation	12.7292	1	0	0	-0.7502	0.0521
24	25	219502_AT	NEIL3	nei endonuclease VIII-like 3 (E. coli)	---	---	DNA repair /// base-excision repair /// response to DNA damage stimulus	DNA binding /// damaged DNA binding /// zinc ion binding /// oxidized purine base lesion DNA N-glycosylase activity /// metal ion binding	intracellular	dna repair,transcription	41.3461	1	0	-1	-0.6882	0.0874
24	26	212124_AT	ZMIZ1	zinc finger, MIZ-type containing 1	---	---	transcription /// regulation of transcription, DNA-dependent	zinc ion binding /// metal ion binding	cytoplasm	dna repair,transcription	11.4242	-1	0	0	-0.7714	0.0423
24	27	218542_AT	CEP55	centrosomal protein 55kDa	---	---	cell cycle /// mitosis /// cell division	---	---	cell cycle,proliferation	9.3988	-1	0	-2	-0.8942	0.0066
24	28	207445_S_AT	CCR9	chemokine (C-C motif) receptor 9	GPCRDB_Class_A_Rhodopsin-like /// Peptide_GPCRs	http://www.genmapp.org/HTML_MAPPs/Human/Hs_Contributed_20051123/molecular_function_GenMAPP/Hs_GPCRDB_Class_A_Rhodopsin-like/Hs_GPCRDB_Class_A_Rhodopsin-like.htm /// http://www.genmapp.org/HTML_MAPPs/Human/Hs_Contributed_20051123/molecular_function_GenMAPP/Hs_Peptide_GPCRs/Hs_Peptide_GPCRs.htm	chemotaxis /// immune response /// cellular defense response /// signal transduction /// G-protein coupled receptor protein signaling pathway /// G-protein coupled receptor protein signaling pathway /// elevation of cytosolic calcium ion concentration	rhodopsin-like receptor activity /// signal transducer activity /// receptor activity /// G-protein coupled receptor activity /// chemokine receptor activity /// C-C chemokine receptor activity	plasma membrane /// integral to plasma membrane /// membrane /// integral to membrane	immune response:signal transduction,signaling pathway	18.9171	1	0	0	-0.6629	0.1046
24	29	202094_AT	BIRC5	baculoviral IAP repeat-containing 5 (survivin)	Apoptosis	http://www.genmapp.org/HTML_MAPPs/Human/Hs_Contributed_20051123/cellular_process-GenMAPP/Hs_Apoptosis/Hs_Apoptosis.htm	G2/M transition of mitotic cell cycle /// cytokinesis /// apoptosis /// anti-apoptosis /// anti-apoptosis /// cell cycle /// mitosis /// protein complex localization /// protein complex localization /// positive regulation of exit from mitosis /// spindle checkpoint /// negative regulation of caspase activity /// positive regulation of progression through mitotic cell cycle /// cell division /// …	endopeptidase inhibitor activity /// cysteine protease inhibitor activity /// protein binding /// protein binding /// microtubule binding /// zinc ion binding /// zinc ion binding /// tubulin binding /// identical protein binding /// protein homodimerization activity /// caspase inhibitor activity /// metal ion binding /// protein heterodimerization activity /// cofactor binding	chromosome, pericentric region /// chromosome, pericentric region /// chromosome, pericentric region /// intracellular /// chromosome /// cytoplasm /// cytoplasm /// cytoplasm /// centriole /// cytosol /// spindle microtubule /// cytoplasmic microtubule /// midbody /// midbody /// interphase microtubule organizing center /// protein complex /// protein complex	apoptosis:cell cycle,proliferation	11.3037	-1	0	-1	-0.8855	0.008
24	30	204774_AT	EVI2A	ecotropic viral integration site 2A	---	---	---	transmembrane receptor activity	membrane /// integral to membrane	unknown	9.447	-1	0	-2	-0.9358	0.0019
24	31	204649_AT	TROAP	trophinin associated protein (tastin)	---	---	cell adhesion /// cell adhesion	protein binding	cytoplasm /// cytoplasm	cell adhesion	13.8369	1	0	-1	-0.6876	0.0878
[truncated: 469 more rows]

## Sheet: Note
Note:
Here we listed the 1312 most relevant response probes to ionizing radiation according to the Fisher's linear distriminant.
These probes were further assigned to 40 clusters based on their expression profiles across all time points.
The detailed infomration of each probe (i.e. Gene title, GO information), nonlinear model estimation erros, gene regulation state, time delay effect, gene regulation state based on event method or correlation methods are presented too.
